# Supplementary material for: 5-Ethyl-3-(2-fluoro­phenyl­sulfon­yl)-2-methyl-1-benzofuran
Source: Acta Crystallogr Sect E Struct Rep Online. 2012 Sep 5;68(Pt 10):o2838. doi: 10.1107/S1600536812036872 (PMC3470199; doi:10.1107/S1600536812036872)
Supplement: Supplementary file 1 [file e-68-o2838-sup1.cif]

##############################################################################
#                                                                            #
# This CIF contains the data in a paper accepted for publication in          #
# Acta Crystallographica Section E. It conforms to the requirements of       #
# Notes for Authors for Acta Crystallographica Section E, and has been       #
# peer reviewed under the auspices of the IUCr Commission on Journals.       #
#                                                                            #
# Full details of the Crystallographic Information File format               #
# are given in the paper "The Crystallographic Information File (CIF):       #
# a New Standard Archive File for Crystallography" by S. R. Hall, F. H.      #
# Allen and I. D. Brown [Acta Cryst. (1991), A47, 655-685].                  #
#                                                                            #
# The current version of the core CIF dictionary is obtainable from          #
# ftp://ftp.iucr.org/pub/cif_core.dic.                                       #
#                                                                            #
# Software is freely available for graphical display of the structure(s)     #
# in this CIF. For information consult the CIF software page                 #
# http://www.iucr.org/resources/cif/software.                                #
#                                                                            #
# This file may be used for bona fide research purposes within the           #
# scientific community so long as proper attribution is given to the journal # 
# article from which it was obtained.                                        #
#                                                                            #
##############################################################################
data_global
_audit_creation_method     'form.cif (version 2.0)'
_journal_data_validation_number     ?
_journal_date_recd_electronic     2012-08-07
_journal_date_accepted     2012-08-26
_journal_name_full     'Acta Crystallographica, Section E'
_journal_year     2012
_journal_volume     68
_journal_issue     10
_journal_page_first     o2838
_journal_page_last     o2838
_journal_paper_category     QO
_journal_paper_doi     10.1107/S1600536812036872
_journal_coeditor_code     FJ2589
_publ_contact_author_name     'Prof. Uk Lee'
_publ_contact_author_address
;
 Department of Chemistry, Pukyong National University, 599-1 Daeyeon 3-dong
 Nam-gu, Busan 608-737, Republic of Korea
;
_publ_contact_author_email     'uklee@pknu.ac.kr'
_publ_contact_author_fax     '+82-51-629-5583'
_publ_contact_author_phone     '+82-51-629-5596'
_publ_section_title
;
5-Ethyl-3-(2-fluorophenylsulfonyl)-2-methyl-1-benzofuran
;
loop_
    _publ_author_name
    _publ_author_address
    'Choi, Hong Dae'
;
 Department of Chemistry, Dongeui University, San 24 Kaya-dong
 Busanjin-gu, Busan 614-714, Republic of Korea
;
    'Seo, Pil Ja'
;
 Department of Chemistry, Dongeui University, San 24 Kaya-dong
 Busanjin-gu, Busan 614-714, Republic of Korea
;
    'Lee, Uk'
;
 Department of Chemistry, Pukyong National University,
 599-1 Daeyeon 3-dong
 Nam-gu, Busan 608-737, Republic of Korea
;
_publ_section_synopsis     .
data_I
_chemical_name_systematic
;
5-Ethyl-3-(2-fluorophenylsulfonyl)-2-methyl-1-benzofuran
;
_chemical_name_common     ?
_chemical_formula_moiety     'C17 H15 F O3 S'
_chemical_formula_sum     'C17 H15 F O3 S'
_chemical_formula_iupac     'C17 H15 F O3 S'
_chemical_formula_weight     318.35
_chemical_melting_point_gt     410
_chemical_melting_point_lt     411
_symmetry_cell_setting     monoclinic
_symmetry_space_group_name_H-M     'C c'
_symmetry_space_group_name_Hall     'C -2yc'
loop_
    _symmetry_equiv_pos_as_xyz
    'x, y, z'
    'x, -y, z+1/2'
    'x+1/2, y+1/2, z'
    'x+1/2, -y+1/2, z+1/2'
_cell_length_a     11.290(2)
_cell_length_b     16.171(3)
_cell_length_c     8.5612(14)
_cell_angle_alpha     90.00
_cell_angle_beta     105.045(11)
_cell_angle_gamma     90.00
_cell_volume     1509.4(5)
_cell_formula_units_Z     4
_cell_measurement_reflns_used     2955
_cell_measurement_theta_min     2.25
_cell_measurement_theta_max     27.48
_cell_measurement_temperature     173(2)
_exptl_crystal_description     'block'
_exptl_crystal_colour     'colourless'
_exptl_crystal_size_max     0.38
_exptl_crystal_size_mid     0.298
_exptl_crystal_size_min     0.273
_exptl_crystal_density_diffrn     1.401
_exptl_crystal_density_meas     ?
_exptl_crystal_density_method     'not measured'
_exptl_crystal_F_000     664
_exptl_absorpt_coefficient_mu     0.235
_exptl_absorpt_correction_type     multi-scan
_exptl_absorpt_process_details     '(<i>SADABS</i>; Bruker, 2009)'
_exptl_absorpt_correction_T_min     0.5447
_exptl_absorpt_correction_T_max     0.7457
_exptl_special_details     ?
_diffrn_ambient_temperature     173(2)
_diffrn_radiation_type     MoK\a
_diffrn_radiation_wavelength     0.71073
_diffrn_radiation_source     'rotating anode'
_diffrn_radiation_monochromator     'graphite multilayer'
_diffrn_measurement_device_type     'Bruker SMART APEXII CCD'
_diffrn_measurement_method     '\f and \w scans'
_diffrn_detector_area_resol_mean     10.0
_diffrn_reflns_number     7108
_diffrn_reflns_av_R_equivalents     0.0346
_diffrn_reflns_av_sigmaI/netI     0.0455
_diffrn_reflns_theta_min     2.25
_diffrn_reflns_theta_max     28.19
_diffrn_reflns_theta_full     28.19
_diffrn_measured_fraction_theta_max     0.997
_diffrn_measured_fraction_theta_full     0.997
_diffrn_reflns_limit_h_min     -13
_diffrn_reflns_limit_h_max     14
_diffrn_reflns_limit_k_min     -21
_diffrn_reflns_limit_k_max     19
_diffrn_reflns_limit_l_min     -11
_diffrn_reflns_limit_l_max     11
_diffrn_standards_number     0
_diffrn_standards_interval_count     ?
_diffrn_standards_interval_time     ?
_diffrn_standards_decay_%     ?
_refine_special_details
;
 Refinement of F^2^ against ALL reflections.  The weighted R-factor wR and
 goodness of fit S are based on F^2^, conventional R-factors R are based
 on F, with F set to zero for negative F^2^. The threshold expression of
 F^2^ > 2sigma(F^2^) is used only for calculating R-factors(gt) etc. and is
 not relevant to the choice of reflections for refinement.  R-factors based
 on F^2^ are statistically about twice as large as those based on F, and R-
 factors based on ALL data will be even larger.
;
_reflns_number_total     3129
_reflns_number_gt     2676
_reflns_threshold_expression     I>2\s(I)
_refine_ls_structure_factor_coef     Fsqd
_refine_ls_matrix_type     full
_refine_ls_R_factor_all     0.0537
_refine_ls_R_factor_gt     0.0415
_refine_ls_wR_factor_gt     0.0975
_refine_ls_wR_factor_ref     0.1054
_refine_ls_goodness_of_fit_ref     1.059
_refine_ls_restrained_S_all     1.059
_refine_ls_number_reflns     3129
_refine_ls_number_parameters     201
_refine_ls_number_restraints     2
_refine_ls_hydrogen_treatment     constr
_refine_ls_weighting_scheme     calc
_refine_ls_weighting_details
         'calc w=1/[\s^2^(Fo^2^)+(0.0518P)^2^+0.5589P] where P=(Fo^2^+2Fc^2^)/3'
_atom_sites_solution_hydrogens     difmap
_atom_sites_solution_primary     direct
_atom_sites_solution_secondary     difmap
_refine_ls_shift/su_max     0.000
_refine_ls_shift/su_mean     0.000
_refine_diff_density_max     0.610
_refine_diff_density_min     -0.351
_refine_ls_extinction_method     none
_refine_ls_extinction_coef     ?
_refine_ls_abs_structure_details     'Flack (1983), 1271 Friedel pairs'
_refine_ls_abs_structure_Flack     -0.05(8)
loop_
    _atom_type_symbol
    _atom_type_description
    _atom_type_scat_dispersion_real
    _atom_type_scat_dispersion_imag
    _atom_type_scat_source
    'C' 'C' 0.0033 0.0016
                         'International Tables Vol C Tables 4.2.6.8 and 6.1.1.4'
    'H' 'H' 0.0000 0.0000
                         'International Tables Vol C Tables 4.2.6.8 and 6.1.1.4'
    'O' 'O' 0.0106 0.0060
                         'International Tables Vol C Tables 4.2.6.8 and 6.1.1.4'
    'F' 'F' 0.0171 0.0103
                         'International Tables Vol C Tables 4.2.6.8 and 6.1.1.4'
    'S' 'S' 0.1246 0.1234
                         'International Tables Vol C Tables 4.2.6.8 and 6.1.1.4'
_computing_data_collection     '<i>APEX2</i> (Bruker, 2009)'
_computing_cell_refinement     '<i>SAINT</i> (Bruker, 2009)'
_computing_data_reduction     '<i>SAINT</i> (Bruker, 2009)'
_computing_structure_solution     '<i>SHELXS97</i> (Sheldrick, 2008)'
_computing_structure_refinement     '<i>SHELXL97</i> (Sheldrick, 2008)'
_computing_molecular_graphics
        '<i>ORTEP-3</i> (Farrugia, 2012) and <i>DIAMOND</i> (Brandenburg, 1998)'
_computing_publication_material     '<i>SHELXL97</i> (Sheldrick, 2008)'
loop_
    _atom_site_type_symbol
    _atom_site_label
    _atom_site_fract_x
    _atom_site_fract_y
    _atom_site_fract_z
    _atom_site_U_iso_or_equiv
    _atom_site_adp_type
    _atom_site_calc_flag
    _atom_site_refinement_flags
    _atom_site_occupancy
    _atom_site_symmetry_multiplicity
    _atom_site_disorder_assembly
    _atom_site_disorder_group
    S S1 0.14686(6) 0.71642(4) 0.27469(7) 0.03361(16) Uani d . 1 2 . .
    O O1 0.13896(19) 0.47875(12) 0.1852(2) 0.0427(5) Uani d . 1 2 . .
    O O2 0.2615(2) 0.75833(13) 0.2964(3) 0.0462(5) Uani d . 1 2 . .
    O O3 0.0429(2) 0.74224(14) 0.1475(2) 0.0503(6) Uani d . 1 2 . .
    F F1 -0.07139(15) 0.64592(12) 0.3612(2) 0.0498(4) Uani d . 1 2 . .
    C C1 0.1696(2) 0.61168(16) 0.2571(3) 0.0316(5) Uani d . 1 2 . .
    C C2 0.2695(2) 0.56448(15) 0.3603(3) 0.0297(5) Uani d . 1 2 . .
    C C3 0.3736(2) 0.58219(17) 0.4846(3) 0.0331(5) Uani d . 1 2 . .
    H H3 0.3936 0.6377 0.5176 0.040 Uiso calc R 1 2 . .
    C C4 0.4472(3) 0.51754(17) 0.5588(3) 0.0366(6) Uani d . 1 2 . .
    C C5 0.4155(3) 0.43570(18) 0.5073(4) 0.0455(7) Uani d . 1 2 . .
    H H5 0.4655 0.3916 0.5608 0.055 Uiso calc R 1 2 . .
    C C6 0.3147(3) 0.41750(18) 0.3825(4) 0.0456(7) Uani d . 1 2 . .
    H H6 0.2949 0.3623 0.3474 0.055 Uiso calc R 1 2 . .
    C C7 0.2437(3) 0.48350(17) 0.3110(4) 0.0364(6) Uani d . 1 2 . .
    C C8 0.0946(2) 0.55781(18) 0.1554(3) 0.0375(6) Uani d . 1 2 . .
    C C9 0.5622(3) 0.5333(2) 0.6926(3) 0.0463(7) Uani d . 1 2 . .
    H H9A 0.5547 0.5875 0.7426 0.056 Uiso calc R 1 2 . .
    H H9B 0.5690 0.4904 0.7770 0.056 Uiso calc R 1 2 . .
    C C10 0.6777(3) 0.5328(3) 0.6354(5) 0.0625(10) Uani d . 1 2 . .
    H H10A 0.6869 0.4788 0.5880 0.094 Uiso calc R 1 2 . .
    H H10B 0.7485 0.5433 0.7272 0.094 Uiso calc R 1 2 . .
    H H10C 0.6726 0.5760 0.5537 0.094 Uiso calc R 1 2 . .
    C C11 -0.0195(3) 0.5648(2) 0.0229(4) 0.0544(8) Uani d . 1 2 . .
    H H11A -0.0508 0.6215 0.0184 0.082 Uiso calc R 1 2 . .
    H H11B -0.0812 0.5264 0.0429 0.082 Uiso calc R 1 2 . .
    H H11C -0.0019 0.5510 -0.0803 0.082 Uiso calc R 1 2 . .
    C C12 0.1073(2) 0.72538(15) 0.4600(3) 0.0278(5) Uani d . 1 2 . .
    C C13 0.1835(2) 0.76928(16) 0.5882(3) 0.0350(6) Uani d . 1 2 . .
    H H13 0.2585 0.7921 0.5772 0.042 Uiso calc R 1 2 . .
    C C14 0.1496(3) 0.77939(18) 0.7304(3) 0.0421(7) Uani d . 1 2 . .
    H H14 0.2010 0.8096 0.8171 0.051 Uiso calc R 1 2 . .
    C C15 0.0410(3) 0.7457(2) 0.7474(3) 0.0427(7) Uani d . 1 2 . .
    H H15 0.0180 0.7532 0.8456 0.051 Uiso calc R 1 2 . .
    C C16 -0.0339(3) 0.70139(18) 0.6230(4) 0.0402(6) Uani d . 1 2 . .
    H H16 -0.1082 0.6778 0.6347 0.048 Uiso calc R 1 2 . .
    C C17 0.0007(2) 0.69186(17) 0.4819(3) 0.0335(5) Uani d . 1 2 . .
loop_
    _atom_site_aniso_label
    _atom_site_aniso_U_11
    _atom_site_aniso_U_22
    _atom_site_aniso_U_33
    _atom_site_aniso_U_12
    _atom_site_aniso_U_13
    _atom_site_aniso_U_23
    S1 0.0419(3) 0.0300(3) 0.0335(3) 0.0059(3) 0.0181(2) 0.0064(3)
    O1 0.0395(11) 0.0359(11) 0.0531(11) -0.0064(9) 0.0129(9) -0.0118(9)
    O2 0.0523(12) 0.0343(11) 0.0632(13) -0.0018(9) 0.0352(11) 0.0056(9)
    O3 0.0683(16) 0.0478(13) 0.0349(10) 0.0197(11) 0.0135(10) 0.0118(9)
    F1 0.0375(9) 0.0586(11) 0.0550(9) -0.0101(8) 0.0147(8) -0.0151(8)
    C1 0.0346(14) 0.0315(12) 0.0326(12) 0.0013(10) 0.0158(10) -0.0010(10)
    C2 0.0329(12) 0.0235(12) 0.0368(12) 0.0006(10) 0.0162(10) -0.0004(9)
    C3 0.0374(14) 0.0284(13) 0.0360(12) 0.0005(11) 0.0141(11) -0.0004(10)
    C4 0.0390(15) 0.0349(14) 0.0379(13) 0.0045(11) 0.0137(11) 0.0038(11)
    C5 0.0484(17) 0.0307(15) 0.0598(18) 0.0084(13) 0.0181(14) 0.0088(13)
    C6 0.0481(17) 0.0252(15) 0.0667(19) -0.0008(12) 0.0206(15) -0.0022(12)
    C7 0.0339(14) 0.0309(13) 0.0478(14) -0.0030(11) 0.0170(11) -0.0043(11)
    C8 0.0373(14) 0.0402(16) 0.0371(13) 0.0011(11) 0.0137(11) -0.0037(11)
    C9 0.0480(17) 0.0489(19) 0.0385(14) 0.0091(14) 0.0051(13) 0.0054(13)
    C10 0.0399(18) 0.084(3) 0.058(2) -0.0033(17) 0.0042(15) -0.0094(18)
    C11 0.0429(18) 0.068(2) 0.0491(17) 0.0014(16) 0.0051(14) -0.0069(15)
    C12 0.0321(12) 0.0238(12) 0.0297(11) 0.0062(10) 0.0120(9) 0.0045(8)
    C13 0.0311(13) 0.0289(13) 0.0444(14) 0.0033(10) 0.0087(10) -0.0004(10)
    C14 0.0450(16) 0.0420(16) 0.0360(14) 0.0112(13) 0.0044(13) -0.0033(11)
    C15 0.0531(17) 0.0437(16) 0.0353(13) 0.0148(14) 0.0186(12) 0.0055(12)
    C16 0.0421(15) 0.0374(15) 0.0480(15) 0.0073(12) 0.0241(13) 0.0078(11)
    C17 0.0308(13) 0.0324(13) 0.0376(13) 0.0035(10) 0.0094(10) -0.0002(10)
_geom_special_details
;
 All esds (except the esd in the dihedral angle between two l.s. planes)
 are estimated using the full covariance matrix.  The cell esds are taken
 into account individually in the estimation of esds in distances, angles
 and torsion angles; correlations between esds in cell parameters are only
 used when they are defined by crystal symmetry.  An approximate (isotropic)
 treatment of cell esds is used for estimating esds involving l.s. planes.
;
loop_
    _geom_bond_atom_site_label_1
    _geom_bond_atom_site_label_2
    _geom_bond_site_symmetry_2
    _geom_bond_distance
    _geom_bond_publ_flag
    S1 O2 . 1.430(2) ?
    S1 O3 . 1.440(2) ?
    S1 C1 . 1.726(3) ?
    S1 C12 . 1.762(2) ?
    O1 C8 . 1.373(4) ?
    O1 C7 . 1.379(3) ?
    F1 C17 . 1.359(3) ?
    C1 C8 . 1.361(4) ?
    C1 C2 . 1.455(4) ?
    C2 C7 . 1.384(4) ?
    C2 C3 . 1.395(3) ?
    C3 C4 . 1.383(4) ?
    C3 H3 . 0.9500 ?
    C4 C5 . 1.411(4) ?
    C4 C9 . 1.513(4) ?
    C5 C6 . 1.376(4) ?
    C5 H5 . 0.9500 ?
    C6 C7 . 1.379(4) ?
    C6 H6 . 0.9500 ?
    C8 C11 . 1.484(4) ?
    C9 C10 . 1.507(5) ?
    C9 H9A . 0.9900 ?
    C9 H9B . 0.9900 ?
    C10 H10A . 0.9800 ?
    C10 H10B . 0.9800 ?
    C10 H10C . 0.9800 ?
    C11 H11A . 0.9800 ?
    C11 H11B . 0.9800 ?
    C11 H11C . 0.9800 ?
    C12 C17 . 1.377(4) ?
    C12 C13 . 1.400(3) ?
    C13 C14 . 1.377(4) ?
    C13 H13 . 0.9500 ?
    C14 C15 . 1.383(4) ?
    C14 H14 . 0.9500 ?
    C15 C16 . 1.377(5) ?
    C15 H15 . 0.9500 ?
    C16 C17 . 1.371(4) ?
    C16 H16 . 0.9500 ?
loop_
    _geom_angle_atom_site_label_1
    _geom_angle_atom_site_label_2
    _geom_angle_atom_site_label_3
    _geom_angle_site_symmetry_1
    _geom_angle_site_symmetry_3
    _geom_angle
    _geom_angle_publ_flag
    O2 S1 O3 . . 119.56(14) ?
    O2 S1 C1 . . 109.03(12) ?
    O3 S1 C1 . . 109.23(13) ?
    O2 S1 C12 . . 106.06(13) ?
    O3 S1 C12 . . 108.04(12) ?
    C1 S1 C12 . . 103.74(11) ?
    C8 O1 C7 . . 106.9(2) ?
    C8 C1 C2 . . 108.0(2) ?
    C8 C1 S1 . . 127.0(2) ?
    C2 C1 S1 . . 124.86(18) ?
    C7 C2 C3 . . 119.7(2) ?
    C7 C2 C1 . . 104.0(2) ?
    C3 C2 C1 . . 136.2(2) ?
    C4 C3 C2 . . 118.8(2) ?
    C4 C3 H3 . . 120.6 ?
    C2 C3 H3 . . 120.6 ?
    C3 C4 C5 . . 119.4(3) ?
    C3 C4 C9 . . 121.0(3) ?
    C5 C4 C9 . . 119.5(2) ?
    C6 C5 C4 . . 122.3(3) ?
    C6 C5 H5 . . 118.8 ?
    C4 C5 H5 . . 118.8 ?
    C5 C6 C7 . . 116.6(3) ?
    C5 C6 H6 . . 121.7 ?
    C7 C6 H6 . . 121.7 ?
    C6 C7 O1 . . 125.8(3) ?
    C6 C7 C2 . . 123.0(3) ?
    O1 C7 C2 . . 111.1(2) ?
    C1 C8 O1 . . 109.9(2) ?
    C1 C8 C11 . . 135.5(3) ?
    O1 C8 C11 . . 114.5(3) ?
    C10 C9 C4 . . 113.4(3) ?
    C10 C9 H9A . . 108.9 ?
    C4 C9 H9A . . 108.9 ?
    C10 C9 H9B . . 108.9 ?
    C4 C9 H9B . . 108.9 ?
    H9A C9 H9B . . 107.7 ?
    C9 C10 H10A . . 109.5 ?
    C9 C10 H10B . . 109.5 ?
    H10A C10 H10B . . 109.5 ?
    C9 C10 H10C . . 109.5 ?
    H10A C10 H10C . . 109.5 ?
    H10B C10 H10C . . 109.5 ?
    C8 C11 H11A . . 109.5 ?
    C8 C11 H11B . . 109.5 ?
    H11A C11 H11B . . 109.5 ?
    C8 C11 H11C . . 109.5 ?
    H11A C11 H11C . . 109.5 ?
    H11B C11 H11C . . 109.5 ?
    C17 C12 C13 . . 118.3(2) ?
    C17 C12 S1 . . 121.71(19) ?
    C13 C12 S1 . . 120.02(19) ?
    C14 C13 C12 . . 119.9(3) ?
    C14 C13 H13 . . 120.0 ?
    C12 C13 H13 . . 120.0 ?
    C13 C14 C15 . . 120.2(3) ?
    C13 C14 H14 . . 119.9 ?
    C15 C14 H14 . . 119.9 ?
    C16 C15 C14 . . 120.5(3) ?
    C16 C15 H15 . . 119.8 ?
    C14 C15 H15 . . 119.8 ?
    C17 C16 C15 . . 118.8(3) ?
    C17 C16 H16 . . 120.6 ?
    C15 C16 H16 . . 120.6 ?
    F1 C17 C16 . . 118.7(2) ?
    F1 C17 C12 . . 118.9(2) ?
    C16 C17 C12 . . 122.4(2) ?
loop_
    _geom_torsion_atom_site_label_1
    _geom_torsion_atom_site_label_2
    _geom_torsion_atom_site_label_3
    _geom_torsion_atom_site_label_4
    _geom_torsion_site_symmetry_1
    _geom_torsion_site_symmetry_2
    _geom_torsion_site_symmetry_3
    _geom_torsion_site_symmetry_4
    _geom_torsion
    _geom_torsion_publ_flag
    O2 S1 C1 C8 . . . . -140.5(2) ?
    O3 S1 C1 C8 . . . . -8.2(3) ?
    C12 S1 C1 C8 . . . . 106.8(2) ?
    O2 S1 C1 C2 . . . . 44.9(2) ?
    O3 S1 C1 C2 . . . . 177.2(2) ?
    C12 S1 C1 C2 . . . . -67.8(2) ?
    C8 C1 C2 C7 . . . . -0.8(3) ?
    S1 C1 C2 C7 . . . . 174.68(19) ?
    C8 C1 C2 C3 . . . . 179.4(3) ?
    S1 C1 C2 C3 . . . . -5.1(4) ?
    C7 C2 C3 C4 . . . . -1.7(4) ?
    C1 C2 C3 C4 . . . . 178.1(3) ?
    C2 C3 C4 C5 . . . . 0.0(4) ?
    C2 C3 C4 C9 . . . . 179.1(2) ?
    C3 C4 C5 C6 . . . . 1.5(5) ?
    C9 C4 C5 C6 . . . . -177.6(3) ?
    C4 C5 C6 C7 . . . . -1.2(5) ?
    C5 C6 C7 O1 . . . . -179.6(3) ?
    C5 C6 C7 C2 . . . . -0.5(5) ?
    C8 O1 C7 C6 . . . . 177.7(3) ?
    C8 O1 C7 C2 . . . . -1.5(3) ?
    C3 C2 C7 C6 . . . . 2.0(4) ?
    C1 C2 C7 C6 . . . . -177.8(3) ?
    C3 C2 C7 O1 . . . . -178.8(2) ?
    C1 C2 C7 O1 . . . . 1.4(3) ?
    C2 C1 C8 O1 . . . . -0.1(3) ?
    S1 C1 C8 O1 . . . . -175.45(18) ?
    C2 C1 C8 C11 . . . . -179.2(3) ?
    S1 C1 C8 C11 . . . . 5.5(5) ?
    C7 O1 C8 C1 . . . . 1.0(3) ?
    C7 O1 C8 C11 . . . . -179.7(2) ?
    C3 C4 C9 C10 . . . . -98.5(4) ?
    C5 C4 C9 C10 . . . . 80.6(4) ?
    O2 S1 C12 C17 . . . . 179.8(2) ?
    O3 S1 C12 C17 . . . . 50.5(2) ?
    C1 S1 C12 C17 . . . . -65.4(2) ?
    O2 S1 C12 C13 . . . . 1.4(2) ?
    O3 S1 C12 C13 . . . . -127.9(2) ?
    C1 S1 C12 C13 . . . . 116.3(2) ?
    C17 C12 C13 C14 . . . . -1.3(3) ?
    S1 C12 C13 C14 . . . . 177.1(2) ?
    C12 C13 C14 C15 . . . . 0.5(4) ?
    C13 C14 C15 C16 . . . . 0.4(4) ?
    C14 C15 C16 C17 . . . . -0.5(4) ?
    C15 C16 C17 F1 . . . . 178.0(2) ?
    C15 C16 C17 C12 . . . . -0.4(4) ?
    C13 C12 C17 F1 . . . . -177.1(2) ?
    S1 C12 C17 F1 . . . . 4.6(3) ?
    C13 C12 C17 C16 . . . . 1.3(4) ?
    S1 C12 C17 C16 . . . . -177.1(2) ?
loop_
    _geom_hbond_atom_site_label_D
    _geom_hbond_atom_site_label_H
    _geom_hbond_atom_site_label_A
    _geom_hbond_site_symmetry_A
    _geom_hbond_distance_DH
    _geom_hbond_distance_HA
    _geom_hbond_distance_DA
    _geom_hbond_angle_DHA
    C15 H15 O3 1_556 0.95 2.53 3.420(3) 156
    C16 H16 O2 4_465 0.95 2.49 3.121(4) 124
    C5 H5 Cg 3_545 0.95 2.79 3.692(3) 159
_iucr_refine_instructions_details
;
TITL 1205 IN CC
CELL  0.71073 11.28980 16.17130  8.56120 90.00000 105.04500 90.00000
ZERR 4  0.00220  0.00290  0.00140  0.00000  0.01100  0.00000
LATT -7
SYMM X, -Y, Z+ 0.50000
SFAC C H O F S
UNIT 68 60 12 4 4
TEMP -100
PLAN 30
FMAP 2
L.S. 15
ACTA
EQIV $1 x, y, 1+z
EQIV $2 -0.5+x, 1.5-y, 0.5+z
HTAB C15 O3_$1
HTAB C16 O2_$2
MPLA 9 C1 C2 C3 C4 C5 C6 C7 O1 C8
MPLA 6 C12 C13 C14 C15 C16 C17
CONF
BOND $H
WGHT    0.051800    0.558900
FVAR       0.12300
S1    5    0.146863    0.716421    0.274695    11.00000    0.04194    0.02999 =
         0.03353    0.00645    0.01813    0.00588
O1    3    0.138959    0.478748    0.185201    11.00000    0.03947    0.03593 =
         0.05311   -0.01177    0.01288   -0.00641
O2    3    0.261541    0.758334    0.296367    11.00000    0.05226    0.03430 =
         0.06320    0.00557    0.03516   -0.00185
O3    3    0.042907    0.742244    0.147500    11.00000    0.06828    0.04782 =
         0.03487    0.01184    0.01353    0.01972
F1    4   -0.071395    0.645920    0.361163    11.00000    0.03746    0.05856 =
         0.05499   -0.01509    0.01469   -0.01009
C1    1    0.169641    0.611680    0.257113    11.00000    0.03463    0.03153 =
         0.03264   -0.00105    0.01582    0.00131
C2    1    0.269522    0.564476    0.360275    11.00000    0.03286    0.02351 =
         0.03675   -0.00042    0.01623    0.00061
C3    1    0.373629    0.582191    0.484566    11.00000    0.03738    0.02836 =
         0.03602   -0.00036    0.01405    0.00052
AFIX  43
H3    2    0.393607    0.637661    0.517627    11.00000   -1.20000
AFIX   0
C4    1    0.447239    0.517537    0.558795    11.00000    0.03899    0.03493 =
         0.03792    0.00377    0.01367    0.00447
C5    1    0.415475    0.435704    0.507317    11.00000    0.04835    0.03067 =
         0.05984    0.00875    0.01815    0.00840
AFIX  43
H5    2    0.465496    0.391617    0.560777    11.00000   -1.20000
AFIX   0
C6    1    0.314656    0.417502    0.382477    11.00000    0.04812    0.02523 =
         0.06669   -0.00218    0.02064   -0.00076
AFIX  43
H6    2    0.294932    0.362287    0.347356    11.00000   -1.20000
AFIX   0
C7    1    0.243725    0.483498    0.310963    11.00000    0.03393    0.03093 =
         0.04780   -0.00434    0.01696   -0.00296
C8    1    0.094572    0.557812    0.155439    11.00000    0.03732    0.04022 =
         0.03708   -0.00372    0.01375    0.00114
C9    1    0.562213    0.533268    0.692574    11.00000    0.04798    0.04893 =
         0.03853    0.00543    0.00510    0.00910
AFIX  23
H9A   2    0.554702    0.587546    0.742626    11.00000   -1.20000
H9B   2    0.569040    0.490382    0.776974    11.00000   -1.20000
AFIX   0
C10   1    0.677674    0.532799    0.635381    11.00000    0.03991    0.08445 =
         0.05834   -0.00936    0.00419   -0.00326
AFIX 137
H10A  2    0.686947    0.478787    0.588008    11.00000   -1.50000
H10B  2    0.748538    0.543266    0.727226    11.00000   -1.50000
H10C  2    0.672633    0.576039    0.553711    11.00000   -1.50000
AFIX   0
C11   1   -0.019523    0.564754    0.022870    11.00000    0.04286    0.06751 =
         0.04906   -0.00691    0.00508    0.00144
AFIX 137
H11A  2   -0.050841    0.621460    0.018435    11.00000   -1.50000
H11B  2   -0.081177    0.526409    0.042902    11.00000   -1.50000
H11C  2   -0.001917    0.550978   -0.080299    11.00000   -1.50000
AFIX   0
C12   1    0.107313    0.725377    0.459953    11.00000    0.03206    0.02378 =
         0.02974    0.00451    0.01201    0.00617
C13   1    0.183505    0.769276    0.588224    11.00000    0.03111    0.02886 =
         0.04436   -0.00039    0.00868    0.00327
AFIX  43
H13   2    0.258478    0.792057    0.577210    11.00000   -1.20000
AFIX   0
C14   1    0.149629    0.779392    0.730401    11.00000    0.04501    0.04196 =
         0.03596   -0.00335    0.00443    0.01123
AFIX  43
H14   2    0.201013    0.809594    0.817104    11.00000   -1.20000
AFIX   0
C15   1    0.041036    0.745727    0.747390    11.00000    0.05309    0.04368 =
         0.03534    0.00554    0.01863    0.01477
AFIX  43
H15   2    0.017985    0.753246    0.845565    11.00000   -1.20000
AFIX   0
C16   1   -0.033900    0.701386    0.622992    11.00000    0.04209    0.03741 =
         0.04799    0.00777    0.02411    0.00727
AFIX  43
H16   2   -0.108209    0.677836    0.634689    11.00000   -1.20000
AFIX   0
C17   1    0.000727    0.691855    0.481936    11.00000    0.03076    0.03242 =
         0.03765   -0.00023    0.00941    0.00352
HKLF 4
REM  1205 IN CC
REM R1 =  0.0415 for   2676 Fo > 4sig(Fo)  and  0.0537 for all   3129 data
REM    201 parameters refined using      2 restraints
END
WGHT      0.0518      0.5590
REM Highest difference peak  0.610,  deepest hole -0.351,  1-sigma level  0.059
Q1    1   0.1181  0.7190  0.3642  11.00000  0.05    0.61
Q2    1   0.1929  0.7215  0.2079  11.00000  0.05    0.40
Q3    1  -0.0368  0.6473  0.2713  11.00000  0.05    0.27
Q4    1   0.0721  0.7219  0.2214  11.00000  0.05    0.22
Q5    1   0.2405  0.7236  0.3400  11.00000  0.05    0.21
Q6    1   0.0032  0.6864  0.5617  11.00000  0.05    0.21
Q7    1   0.2581  0.7387  0.4071  11.00000  0.05    0.21
Q8    1   0.0664  0.7071  0.5064  11.00000  0.05    0.21
Q9    1   0.1382  0.7490  0.5097  11.00000  0.05    0.19
Q10   1   0.2875  0.5738  0.4620  11.00000  0.05    0.19
Q11   1  -0.0247  0.6958  0.5435  11.00000  0.05    0.19
Q12   1   0.0213  0.5651  0.1126  11.00000  0.05    0.18
Q13   1   0.2406  0.7756  0.5179  11.00000  0.05    0.18
Q14   1   0.0264  0.6185  0.3023  11.00000  0.05    0.17
Q15   1  -0.0364  0.7342  0.1341  11.00000  0.05    0.17
Q16   1   0.6029  0.6073  0.4153  11.00000  0.05    0.17
Q17   1   0.0319  0.6816  0.3871  11.00000  0.05    0.16
Q18   1   0.3260  0.7743  0.2109  11.00000  0.05    0.16
Q19   1   0.3073  0.7607  0.3158  11.00000  0.05    0.16
Q20   1  -0.0761  0.6324  0.4552  11.00000  0.05    0.16
Q21   1   0.0385  0.7134  0.4168  11.00000  0.05    0.16
Q22   1  -0.1423  0.6930  0.5846  11.00000  0.05    0.15
Q23   1   0.1260  0.6023  0.3547  11.00000  0.05    0.15
Q24   1   0.1432  0.7722  0.6365  11.00000  0.05    0.15
Q25   1   0.4870  0.5295  0.6352  11.00000  0.05    0.15
Q26   1   0.4141  0.5934  0.3196  11.00000  0.05    0.15
Q27   1   0.0175  0.5928 -0.0844  11.00000  0.05    0.15
Q28   1   0.5667  0.5395  0.7955  11.00000  0.05    0.15
Q29   1  -0.1562  0.7128  0.6532  11.00000  0.05    0.15
Q30   1   0.1735  0.4705  0.0869  11.00000  0.05    0.15
;
