# Supplementary material for: 5-Ethyl-3-(2-fluoro­phenyl­sulfon­yl)-2-methyl-1-benzofuran
Source: Acta Crystallogr Sect E Struct Rep Online. 2012 Sep 5;68(Pt 10):o2838. doi: 10.1107/S1600536812036872 (PMC3470199; doi:10.1107/S1600536812036872)
Supplement: Supplementary file 2 [file e-68-o2838-Isup2.hkl]

# 
# h,k,l, Fc-squared, Fo-squared, sigma(Fo-squared) and status flag 
# 
data_I
_shelx_title ' 1205 IN CC' 
_shelx_refln_list_code          4 
_shelx_F_calc_maximum      280.90 
_exptl_crystal_F_000       664.00 
_reflns_d_resolution_high  0.7522 
 
loop_ 
 _symmetry_equiv_pos_as_xyz 
 'x, y, z' 
 'x, -y, z+1/2' 
 'x+1/2, y+1/2, z' 
 'x+1/2, -y+1/2, z+1/2' 
 
_cell_length_a    11.2898 
_cell_length_b    16.1713 
_cell_length_c     8.5612 
_cell_angle_alpha  90.000 
_cell_angle_beta  105.045 
_cell_angle_gamma  90.000 
 
_shelx_F_squared_multiplier     1.000 
 
loop_ 
 _refln_index_h 
 _refln_index_k 
 _refln_index_l 
 _refln_F_squared_calc 
 _refln_F_squared_meas 
 _refln_F_squared_sigma 
 _refln_observed_status 
   5   1 -11      203.59      216.15     29.08 o 
   7   1 -11      123.36      133.52     23.80 o 
   4   2 -11       46.36       25.78     20.49 o 
   6   2 -11       40.64       33.05     18.51 o 
   5   3 -11       99.63      105.10     23.80 o 
   4   4 -11       28.77       -0.66     19.17 o 
   6   4 -11       40.82       48.91     19.17 o 
   3   5 -11       18.06        2.64     21.15 o 
   5   5 -11       18.45      -16.52     16.52 o 
   4   0 -10      316.51      313.31     29.08 o 
   6   0 -10      196.99      217.53     20.82 o 
   8   0 -10       36.70       34.37     14.54 o 
  10   0 -10       58.19       83.95     18.51 o 
   5   1 -10      195.78      218.13     18.93 o 
   7   1 -10        8.57        4.56      5.46 o 
   9   1 -10       12.40       12.92      7.75 o 
   4   2 -10      274.92      294.80     27.76 o 
   6   2 -10       28.94       24.28      8.68 o 
   8   2 -10       72.46       83.98      8.08 o 
  10   2 -10      116.20       97.64      9.25 o 
   3   3 -10        6.59       -4.63     15.86 o 
   5   3 -10       65.06       35.03     16.52 o 
   7   3 -10       38.23       39.66      6.85 o 
   9   3 -10       49.04       56.21      9.34 o 
   2   4 -10      352.20      338.43     33.05 o 
   4   4 -10      203.54      210.86     27.10 o 
   6   4 -10       58.36       53.96      8.94 o 
   8   4 -10       46.15       54.71      9.59 o 
   3   5 -10      444.36      360.90     33.05 o 
   5   5 -10      140.54      111.05     21.15 o 
   7   5 -10      237.08      283.95     15.73 o 
   9   5 -10      152.81      170.18     12.81 o 
  -2   6 -10        2.12        1.98     11.90 o 
   0   6 -10       27.74       11.90     11.24 o 
   2   6 -10      287.80      317.28     34.37 o 
   4   6 -10      184.64      172.52     25.78 o 
   6   6 -10        7.33       25.78     15.20 o 
   8   6 -10       11.36       11.31      6.28 o 
  -1   7 -10       75.88      112.37     17.19 o 
   1   7 -10      277.25      311.99     23.13 o 
   3   7 -10       85.09       71.39     21.15 o 
   5   7 -10      253.54      250.52     29.08 o 
   7   7 -10      231.37      288.43     19.61 o 
   0   8 -10       12.12       13.22     11.90 o 
   2   8 -10       96.93      112.28     24.13 o 
   4   8 -10       42.70       36.35     18.51 o 
   6   8 -10       34.62       23.80     15.86 o 
   1   9 -10       56.47       32.47     22.47 o 
   3   9 -10      249.10      290.84     33.05 o 
   5   9 -10       65.97       78.66     21.15 o 
   2  10 -10        1.01      -16.52     16.52 o 
   4  10 -10       29.63        2.64     16.52 o 
   3   1  -9      200.53      255.14     25.78 o 
   5   1  -9      354.11      358.63     11.51 o 
   7   1  -9      176.13      194.12      8.14 o 
   9   1  -9      341.91      390.95     14.35 o 
  11   1  -9      119.85      144.91     11.80 o 
   2   2  -9       74.54       78.66     19.17 o 
   4   2  -9       38.68       34.63      8.26 o 
   6   2  -9       80.58       88.46      6.58 o 
   8   2  -9       34.55       37.81     10.02 o 
  10   2  -9       39.92       32.28      7.03 o 
  -5   3  -9       27.03       35.03     12.56 o 
  -3   3  -9        6.18       -1.32      9.91 o 
   3   3  -9      222.02      239.94     25.78 o 
   5   3  -9      119.43      106.96      7.17 o 
   7   3  -9      144.00      158.90      9.24 o 
   9   3  -9      296.77      346.43     13.75 o 
  11   3  -9      473.13      516.00     17.79 o 
  -4   4  -9        6.46       -0.66     11.24 o 
  -2   4  -9       15.83       20.49     10.58 o 
   0   4  -9       91.99      117.66     15.20 o 
   2   4  -9       14.50       23.13     15.86 o 
   4   4  -9      111.00      113.69     19.83 o 
   6   4  -9      154.30      144.21      8.70 o 
   8   4  -9       73.77       87.62      8.03 o 
  10   4  -9      358.73      391.87     15.04 o 
  -5   5  -9       18.67       35.03     13.22 o 
  -3   5  -9       19.00        8.59     10.58 o 
  -1   5  -9      234.03      212.18     19.83 o 
   1   5  -9       32.48       35.53      9.51 o 
   3   5  -9       86.75       93.20     19.17 o 
   5   5  -9       12.06        8.64      6.71 o 
   7   5  -9       72.02       89.51     13.17 o 
   9   5  -9      160.44      175.37     10.72 o 
  11   5  -9        4.53        1.57      7.85 o 
  -4   6  -9       16.15       12.86      8.17 o 
  -2   6  -9       28.41       29.74     11.90 o 
   0   6  -9      140.06      161.28     17.19 o 
   2   6  -9      192.84      232.10     15.16 o 
   4   6  -9      215.05      233.99     23.80 o 
   6   6  -9      331.84      347.88     17.96 o 
   8   6  -9      325.05      353.38     15.65 o 
  10   6  -9       94.26      109.97      9.43 o 
  -3   7  -9        4.47        5.49      7.70 o 
  -1   7  -9       18.68        3.30     10.58 o 
   1   7  -9       16.70       15.88      8.91 o 
   3   7  -9       92.19       95.09     11.24 o 
   5   7  -9       38.73       43.10     11.24 o 
   7   7  -9        6.38       -1.77      5.29 o 
   9   7  -9        6.61       -5.81      5.81 o 
  -2   8  -9       43.08       49.22      9.57 o 
   0   8  -9       81.19       78.00     14.54 o 
   2   8  -9       16.04        4.56      8.19 o 
   4   8  -9      313.25      311.99     27.76 o 
   6   8  -9       90.76      118.06     13.46 o 
   8   8  -9      254.37      297.56     21.81 o 
  10   8  -9       89.00       91.77     10.83 o 
  -3   9  -9        5.16        4.30      8.41 o 
  -1   9  -9        6.30        3.65     10.58 o 
   1   9  -9        2.70       -8.30      8.30 o 
   3   9  -9      179.13      187.68     14.55 o 
   5   9  -9       42.70       28.42     15.20 o 
   7   9  -9       46.89       30.50      9.52 o 
   9   9  -9        2.62       11.24     16.52 o 
  -2  10  -9       11.82       18.94      8.64 o 
   0  10  -9       23.36       19.59      7.34 o 
   2  10  -9      152.97      135.73     13.80 o 
   4  10  -9       84.91       90.56     19.17 o 
   6  10  -9      148.29      179.14     27.43 o 
   8  10  -9      110.62      114.35     22.47 o 
  -1  11  -9       72.77       88.82     14.87 o 
   1  11  -9       19.18        0.61      9.17 o 
   3  11  -9      134.96      134.18     23.13 o 
   5  11  -9      107.16      101.13     20.49 o 
   7  11  -9       49.62       69.40     19.83 o 
   0  12  -9        6.96      -16.52     16.52 o 
   2  12  -9       43.19       37.53     10.88 o 
   4  12  -9       77.72       83.29     20.49 o 
   6  12  -9      198.53      227.38     28.42 o 
   3  13  -9      125.61       99.81     22.47 o 
   2   0  -8      623.78      647.69     26.77 o 
   4   0  -8       54.10       74.77      6.81 o 
   6   0  -8       99.51      106.81      8.05 o 
   8   0  -8      177.74      197.96     10.92 o 
  10   0  -8      134.14      156.13     11.41 o 
  12   0  -8      205.52      222.55     16.55 o 
   3   1  -8      460.78      435.24     13.66 o 
   5   1  -8       21.57       19.32      3.46 o 
   7   1  -8       32.83       38.53      5.22 o 
   9   1  -8      332.46      332.87     10.41 o 
  11   1  -8       40.73       41.93      6.09 o 
  13   1  -8        0.92       -4.14      6.18 o 
  -6   2  -8        0.64       -5.95      9.25 o 
  -4   2  -8        9.47        7.27      9.25 o 
  -2   2  -8       82.54       96.51     13.22 o 
   2   2  -8      780.83      790.55     44.95 o 
   4   2  -8        9.07        1.03      3.94 o 
   6   2  -8       66.70       67.11      5.87 o 
   8   2  -8      378.41      395.18     12.35 o 
  10   2  -8     1047.44     1175.63     26.12 o 
  12   2  -8      291.85      329.16     12.54 o 
  -7   3  -8       25.19       30.14     13.88 o 
  -5   3  -8       84.73       93.88     10.75 o 
  -3   3  -8      240.28      254.48     20.49 o 
  -1   3  -8       39.59       39.00     11.24 o 
   1   3  -8      399.97      442.21     31.07 o 
   3   3  -8      116.69      104.85      9.61 o 
   5   3  -8      166.75      194.19      8.13 o 
   7   3  -8      318.68      341.59     12.10 o 
   9   3  -8      362.18      372.59     22.71 o 
  11   3  -8       56.43       69.59      8.05 o 
  -6   4  -8       35.51       40.06      9.35 o 
  -4   4  -8       15.24        8.77      7.27 o 
  -2   4  -8       33.39       39.00     11.24 o 
   0   4  -8      259.42      258.45     19.83 o 
   2   4  -8       92.87      103.56     10.27 o 
   4   4  -8      102.36      115.66      7.14 o 
   6   4  -8       87.68       84.96      6.69 o 
   8   4  -8      144.22      173.66      9.73 o 
  10   4  -8      250.53      268.56     12.17 o 
  12   4  -8      156.00      192.47     11.75 o 
  -5   5  -8       59.10       68.77     10.28 o 
  -3   5  -8      131.71      148.72     11.91 o 
  -1   5  -8       59.67       57.99      8.37 o 
   1   5  -8      592.25      601.42     24.27 o 
   3   5  -8      338.01      328.27     15.72 o 
   5   5  -8      133.17      141.76      7.98 o 
   7   5  -8      159.32      177.08      9.31 o 
   9   5  -8      273.98      262.45     11.70 o 
  11   5  -8      173.34      175.23     11.01 o 
  -6   6  -8        4.14       17.22      8.64 o 
  -4   6  -8       28.15       32.07      8.17 o 
  -2   6  -8       54.74       70.20     12.89 o 
   0   6  -8      309.03      350.23     20.59 o 
   2   6  -8       42.46       39.80     11.57 o 
   4   6  -8        4.31        2.85      3.88 o 
   6   6  -8       12.04        4.99      5.76 o 
   8   6  -8       68.02       57.70      8.87 o 
  10   6  -8       52.50       52.52     11.91 o 
  12   6  -8      150.23      185.50     16.88 o 
  -5   7  -8      198.16      235.20     29.41 o 
  -3   7  -8       86.66       82.14     16.19 o 
  -1   7  -8      671.56      727.97     25.69 o 
   1   7  -8       72.60       68.53     10.27 o 
   3   7  -8      381.80      383.78     17.94 o 
   5   7  -8      178.08      199.87     15.14 o 
   7   7  -8      686.33      715.01     24.40 o 
   9   7  -8      124.30      153.25     12.39 o 
  11   7  -8      112.57      138.82     16.28 o 
  -4   8  -8       81.10       92.97     10.98 o 
  -2   8  -8       38.71       27.31     17.85 o 
   0   8  -8      122.92      144.92     10.12 o 
   2   8  -8       56.16       49.48      8.89 o 
   4   8  -8       27.25       16.13      5.43 o 
   6   8  -8      190.34      191.94     35.03 o 
   8   8  -8        9.84       17.66      7.93 o 
  10   8  -8       82.85       74.06     12.63 o 
  -5   9  -8      129.74      139.25     13.78 o 
  -3   9  -8      141.35      176.06     13.46 o 
  -1   9  -8       59.46       56.31      9.03 o 
   1   9  -8      336.10      350.72     25.33 o 
   3   9  -8      229.34      218.51     14.28 o 
   5   9  -8      286.34      278.00     17.52 o 
   7   9  -8      207.72      246.79     18.21 o 
   9   9  -8      252.37      234.15     18.68 o 
  11   9  -8       94.23       98.90     15.65 o 
  -4  10  -8       36.46       34.15     11.90 o 
  -2  10  -8       25.09       33.41     12.56 o 
   0  10  -8        3.97        0.98      5.83 o 
   2  10  -8      117.23      105.76     11.73 o 
   4  10  -8      155.94      153.35     21.81 o 
   6  10  -8       98.10      105.35     12.69 o 
   8  10  -8      110.38      131.37     19.17 o 
  10  10  -8       14.03       20.49     16.52 o 
  -3  11  -8       44.81       47.25     10.04 o 
  -1  11  -8       63.74       59.56      9.31 o 
   1  11  -8      154.27      164.19     14.42 o 
   3  11  -8       40.17       30.27      9.25 o 
   5  11  -8      138.26      152.09     14.67 o 
   7  11  -8       62.54       79.72     20.82 o 
   9  11  -8      109.63       90.56     20.49 o 
  -2  12  -8       30.02       31.41      9.31 o 
   0  12  -8       19.95        5.46      7.07 o 
   2  12  -8       51.36       37.29      9.78 o 
   4  12  -8       57.09       55.52     16.52 o 
   6  12  -8      214.36      200.55     17.27 o 
   8  12  -8       60.56       56.18     17.85 o 
  -1  13  -8       75.98       84.94     25.78 o 
   1  13  -8        9.94       -2.29     14.21 o 
   3  13  -8       31.80       50.24     15.86 o 
   5  13  -8       51.69       60.81     17.85 o 
   7  13  -8       94.12       93.86     21.81 o 
   0  14  -8       58.52       35.56     12.07 o 
   2  14  -8       44.25       26.12     10.48 o 
   4  14  -8       83.51      116.34     20.49 o 
   6  14  -8      296.00      293.48     27.76 o 
   1  15  -8        5.63       -2.43      9.78 o 
   3  15  -8        6.35       -0.66     13.88 o 
  -7   1  -7      144.02      202.93     18.51 o 
  -5   1  -7       42.60       49.57     11.24 o 
  -3   1  -7     1160.50     1169.96     52.22 o 
  -1   1  -7     1401.74     1344.46     59.49 o 
   1   1  -7      640.43      609.89     22.55 o 
   3   1  -7      520.41      489.89     12.17 o 
   5   1  -7      183.27      190.78      6.51 o 
   7   1  -7      532.12      562.07     12.78 o 
   9   1  -7      376.83      400.77     12.22 o 
  11   1  -7      286.16      305.06     11.13 o 
  13   1  -7       85.59       88.53      7.60 o 
  -8   2  -7       27.95       30.44      8.84 o 
  -6   2  -7       17.17       26.44      7.48 o 
  -4   2  -7      176.35      172.33     11.68 o 
  -2   2  -7      549.93      538.71     29.08 o 
   0   2  -7        0.81       -3.30      6.61 o 
   2   2  -7      231.85      236.86     13.29 o 
   4   2  -7        5.64        7.90      2.65 o 
   6   2  -7       65.51       76.62      4.71 o 
   8   2  -7      219.05      196.85      7.41 o 
  10   2  -7       44.22       54.69      5.63 o 
  12   2  -7       23.56       29.58      5.64 o 
  -7   3  -7       11.43       16.28      7.93 o 
  -5   3  -7       32.13       32.20      7.60 o 
  -3   3  -7       47.74       51.32      7.95 o 
  -1   3  -7      903.52      906.89     42.96 o 
   1   3  -7      491.66      453.33     19.19 o 
   3   3  -7      176.79      163.97      6.83 o 
   5   3  -7       54.75       49.80      5.47 o 
   7   3  -7      130.40      131.60      6.01 o 
   9   3  -7     1278.61     1301.72     27.18 o 
  11   3  -7       89.81       92.54      7.06 o 
  13   3  -7       78.52       85.18      7.66 o 
  -8   4  -7       73.92       89.45     23.13 o 
  -6   4  -7       19.80       16.86      7.60 o 
  -4   4  -7      148.98      169.42     11.68 o 
  -2   4  -7      377.38      391.06     16.83 o 
   0   4  -7       34.99       49.90      8.30 o 
   2   4  -7      361.38      358.55     11.86 o 
   4   4  -7      125.58      124.46      5.29 o 
   6   4  -7      168.41      185.84      7.34 o 
   8   4  -7      234.37      238.68     10.45 o 
  10   4  -7      153.29      163.87     16.39 o 
  12   4  -7        6.80        2.06      5.75 o 
  -7   5  -7       15.66       10.08      7.70 o 
  -5   5  -7       65.50       66.43      9.35 o 
  -3   5  -7      396.88      409.44     22.80 o 
  -1   5  -7      663.56      646.49     23.13 o 
   1   5  -7      709.22      725.14     30.74 o 
   3   5  -7       20.84       15.88      3.49 o 
   5   5  -7       90.02       75.59      7.69 o 
   7   5  -7      269.69      280.38     13.20 o 
   9   5  -7      198.23      222.29     13.18 o 
  11   5  -7       40.30       38.24      7.88 o 
  13   5  -7      113.46      129.07     11.67 o 
  -8   6  -7       26.84       31.08      9.57 o 
  -6   6  -7       49.44       41.03      8.88 o 
  -4   6  -7      179.93      190.14     13.06 o 
  -2   6  -7      612.01      622.76     22.42 o 
   0   6  -7      221.37      187.99     10.02 o 
   2   6  -7        0.42        3.83      5.95 o 
   4   6  -7      595.19      561.21     17.80 o 
   6   6  -7       71.49       72.63      9.48 o 
   8   6  -7      308.82      335.99     15.12 o 
  10   6  -7      176.04      208.87     13.28 o 
  12   6  -7      152.43      161.73     13.26 o 
  -7   7  -7        9.89       19.28      8.64 o 
  -5   7  -7        1.28        2.55      6.77 o 
  -3   7  -7       69.18       71.54     10.58 o 
  -1   7  -7       23.13       10.49      5.56 o 
   1   7  -7      672.21      638.67     19.18 o 
   3   7  -7      115.27      125.29      8.46 o 
   5   7  -7      157.48      186.93     15.20 o 
   7   7  -7        5.72        3.95      5.77 o 
   9   7  -7       19.77       20.55      7.07 o 
  11   7  -7        7.29        2.60      8.11 o 
  -6   8  -7      113.79      153.05     13.31 o 
  -4   8  -7      204.96      167.47     20.49 o 
  -2   8  -7      274.70      255.13     24.13 o 
   0   8  -7       97.64       99.47      8.17 o 
   2   8  -7      169.69      163.56      8.67 o 
   4   8  -7      170.96      170.42     17.17 o 
   6   8  -7      103.83      118.25     12.33 o 
   8   8  -7      268.16      282.14     14.49 o 
  10   8  -7       25.04       25.89      7.88 o 
  12   8  -7       46.78       57.00     13.31 o 
  -7   9  -7        1.85       -3.12      8.59 o 
  -5   9  -7        1.78       -6.96      6.96 o 
  -3   9  -7       10.33       -6.54      6.54 o 
  -1   9  -7      105.30       98.70     10.49 o 
   1   9  -7        5.54        1.76      4.63 o 
   3   9  -7      208.80      223.80     12.86 o 
   5   9  -7      456.39      451.65     31.73 o 
   7   9  -7      110.63      109.82     17.19 o 
   9   9  -7       62.72       50.87      8.83 o 
  11   9  -7       88.65      108.50     14.93 o 
  -6  10  -7       56.03       55.49     11.19 o 
  -4  10  -7      135.84      149.69     13.31 o 
  -2  10  -7      131.13      137.88     20.82 o 
   0  10  -7      687.06      648.43     20.65 o 
   2  10  -7       29.97       22.52      8.11 o 
   4  10  -7       22.88       19.48      7.09 o 
   6  10  -7      145.24      145.15     14.87 o 
   8  10  -7      121.03      121.95     13.73 o 
  10  10  -7      188.43      150.66     15.61 o 
  -5  11  -7      114.72      133.17     36.35 o 
  -3  11  -7      111.86      110.36     11.86 o 
  -1  11  -7      135.21      146.43     10.65 o 
   1  11  -7      441.80      398.41     14.82 o 
   3  11  -7      573.91      513.15     21.73 o 
   5  11  -7      203.16      187.70     15.14 o 
   7  11  -7      199.88      233.95     17.49 o 
   9  11  -7      261.47      273.39     20.03 o 
  11  11  -7       43.03       50.90     18.51 o 
  -4  12  -7       21.30        0.75      8.92 o 
  -2  12  -7       70.59       71.68     21.15 o 
   0  12  -7       56.03       47.29      7.66 o 
   2  12  -7      162.86      173.36     13.81 o 
   4  12  -7       50.25       53.18      9.85 o 
   6  12  -7       81.14       76.56     11.39 o 
   8  12  -7        4.27        1.92      7.45 o 
  10  12  -7       41.59       42.96     17.85 o 
  -3  13  -7       75.20       88.46     12.15 o 
  -1  13  -7       28.73       27.41      7.83 o 
   1  13  -7       91.49       82.77     12.56 o 
   3  13  -7      318.38      299.43     26.44 o 
   5  13  -7      239.02      262.12     27.43 o 
   7  13  -7        4.02       -5.97      6.20 o 
   9  13  -7       35.61       18.51     15.20 o 
  -2  14  -7       39.03       23.73      9.98 o 
   0  14  -7       41.77       33.10     13.55 o 
   2  14  -7       12.95       16.70     10.91 o 
   4  14  -7      166.04      141.45     21.15 o 
   6  14  -7      109.57      124.45     14.40 o 
   8  14  -7       16.47        0.00     13.22 o 
  -1  15  -7       23.34       10.33      8.78 o 
   1  15  -7      142.26      136.50     14.54 o 
   3  15  -7      215.84      239.94     26.44 o 
   5  15  -7      101.03      110.73     13.78 o 
   7  15  -7      390.05      392.63     33.05 o 
   0  16  -7       10.56       -7.52     10.51 o 
   2  16  -7       79.80       66.76     19.17 o 
   4  16  -7       26.16       25.78     15.20 o 
   6  16  -7      115.37       87.91     19.17 o 
  -8   0  -6      317.24      371.43     17.06 o 
  -6   0  -6      208.83      278.87     13.78 o 
  -4   0  -6      461.06      432.29     24.46 o 
  -2   0  -6     1947.46     1870.62     76.01 o 
   2   0  -6     1763.93     1603.96     47.30 o 
   4   0  -6      356.37      381.27     12.44 o 
   6   0  -6     1690.13     1951.33     48.00 o 
   8   0  -6      258.08      240.56     11.29 o 
  10   0  -6      602.58      616.32     20.17 o 
  12   0  -6      126.92      126.20     10.25 o 
  14   0  -6      104.38      124.93     18.51 o 
  -9   1  -6       14.34       35.57      8.37 o 
  -7   1  -6       48.78       70.36     18.84 o 
  -5   1  -6       17.08        9.25      6.08 o 
  -3   1  -6      282.50      244.67     12.62 o 
  -1   1  -6       17.74       16.52      7.27 o 
   1   1  -6      257.85      257.27     11.16 o 
   3   1  -6        0.55       -2.99      2.99 o 
   5   1  -6       36.10       38.09      3.26 o 
   7   1  -6     1105.43     1136.19     21.20 o 
   9   1  -6        8.14        6.77      3.50 o 
  11   1  -6       16.75       21.52      4.39 o 
  13   1  -6       17.85       10.19      4.86 o 
 -10   2  -6       61.92      102.66     11.68 o 
  -8   2  -6       88.96       99.81     10.75 o 
  -6   2  -6      322.76      336.82     15.89 o 
  -4   2  -6      387.21      378.23     34.04 o 
  -2   2  -6     1825.08     1873.52     52.32 o 
   0   2  -6     3533.09     3525.71     78.57 o 
   2   2  -6      434.86      419.70     15.84 o 
   4   2  -6      720.77      702.02     13.73 o 
   6   2  -6      618.97      583.29     12.50 o 
   8   2  -6      445.85      449.39     11.03 o 
  10   2  -6      319.23      322.99      9.76 o 
  12   2  -6       35.94       36.92      5.65 o 
  14   2  -6       18.79        8.68      5.99 o 
  -9   3  -6       22.45       13.55      8.37 o 
  -7   3  -6      112.37      121.80     10.75 o 
  -5   3  -6       67.88       58.16      7.95 o 
  -3   3  -6      573.32      585.12     21.26 o 
  -1   3  -6      671.25      707.67     23.60 o 
   1   3  -6      418.75      402.85     13.78 o 
   3   3  -6      468.29      427.93      8.71 o 
   5   3  -6      856.38      808.55     17.16 o 
   7   3  -6     1794.47     1816.30     34.50 o 
   9   3  -6       27.12       66.13      5.39 o 
  11   3  -6      304.07      317.10     11.00 o 
  13   3  -6       42.55       49.86      6.31 o 
  -8   4  -6       28.99       21.48      7.95 o 
  -6   4  -6       61.09       52.24      8.41 o 
  -4   4  -6       84.09       83.54      8.88 o 
  -2   4  -6      148.44      151.43     10.04 o 
   0   4  -6      931.42      858.56     23.11 o 
   2   4  -6      164.79      132.91      6.73 o 
   4   4  -6      438.35      426.90     10.73 o 
   6   4  -6       43.06       42.60      5.38 o 
   8   4  -6       39.54       41.21      4.99 o 
  10   4  -6       68.48       58.04      6.39 o 
  12   4  -6       60.25       57.83      7.12 o 
  14   4  -6       14.72        8.57      6.21 o 
  -9   5  -6       17.87       19.33     10.25 o 
  -7   5  -6       29.16       34.50      8.17 o 
  -5   5  -6       46.97       56.65      9.91 o 
  -3   5  -6      121.72      117.06      9.78 o 
  -1   5  -6      978.73      993.78     26.13 o 
   1   5  -6      657.59      620.59     14.89 o 
   3   5  -6      121.77      111.83     13.37 o 
   5   5  -6      427.60      381.76     10.32 o 
   7   5  -6      483.63      444.89     13.63 o 
   9   5  -6       42.38       50.89      5.78 o 
  11   5  -6      251.69      256.70     11.79 o 
  13   5  -6      128.00      145.53     10.36 o 
  -8   6  -6       35.30       30.94      8.64 o 
  -6   6  -6       83.88       62.20      9.35 o 
  -4   6  -6      329.40      338.53     16.36 o 
  -2   6  -6      598.03      592.20     21.81 o 
   0   6  -6      295.73      273.07     10.99 o 
   2   6  -6      141.77      152.92      7.72 o 
   4   6  -6       89.64       84.85      6.91 o 
   6   6  -6      195.45      212.17     11.05 o 
   8   6  -6       71.82       78.88      7.94 o 
  10   6  -6      211.92      221.60     13.26 o 
  12   6  -6       93.44      101.89     12.95 o 
  -9   7  -6       81.58      113.88     16.19 o 
  -7   7  -6       30.09       45.30      9.35 o 
  -5   7  -6      186.90      195.34     13.31 o 
  -3   7  -6     1007.79      994.21     33.18 o 
  -1   7  -6      440.08      402.05     14.08 o 
   1   7  -6     1023.61      968.16     25.24 o 
   3   7  -6      232.98      218.51      8.02 o 
   5   7  -6     2052.07     2039.79     49.15 o 
   7   7  -6       68.78       74.15      7.72 o 
   9   7  -6      448.59      465.87     18.03 o 
  11   7  -6      201.20      212.94     13.48 o 
  13   7  -6      120.95      133.14     16.08 o 
  -8   8  -6       12.56       25.85      9.11 o 
  -6   8  -6        1.37        0.47      7.23 o 
  -4   8  -6       47.89       35.59     10.25 o 
  -2   8  -6      245.77      248.17     13.78 o 
   0   8  -6      207.74      205.53     10.07 o 
   2   8  -6      300.51      267.84     10.34 o 
   4   8  -6      474.49      465.88     26.20 o 
   6   8  -6      130.51      139.14     12.33 o 
   8   8  -6       32.25       28.95      6.78 o 
  10   8  -6       40.18       38.49      7.54 o 
  12   8  -6       45.74       53.74      9.31 o 
  -7   9  -6      101.36      105.69     12.38 o 
  -5   9  -6      118.94       99.18     11.44 o 
  -3   9  -6       46.80       35.99      8.17 o 
  -1   9  -6      721.02      683.33     20.81 o 
   1   9  -6      622.58      604.69     22.77 o 
   3   9  -6      364.54      337.99     15.27 o 
   5   9  -6      534.15      500.39     22.42 o 
   7   9  -6      396.31      346.70     18.93 o 
   9   9  -6      122.69      135.35     11.16 o 
  11   9  -6       16.89       20.55      7.61 o 
  -8  10  -6       40.91       30.12     10.72 o 
  -6  10  -6       30.59       25.12      9.35 o 
  -4  10  -6       16.97       21.50      7.90 o 
  -2  10  -6      133.07      123.97     11.19 o 
   0  10  -6      388.30      333.51     13.22 o 
   2  10  -6        1.00        2.04      3.98 o 
   4  10  -6      459.00      446.25     24.44 o 
   6  10  -6      311.12      283.84     17.06 o 
   8  10  -6       14.90        9.80      6.83 o 
  10  10  -6       23.55       15.92      8.07 o 
  12  10  -6        1.90      -10.04     10.04 o 
  -7  11  -6       10.48        1.58      9.03 o 
  -5  11  -6       93.49       73.81     17.85 o 
  -3  11  -6      183.58      210.23     14.47 o 
  -1  11  -6      141.43      144.34     10.07 o 
   1  11  -6      157.76      149.95      9.24 o 
   3  11  -6      669.57      625.36     21.83 o 
   5  11  -6       68.92       68.36     10.58 o 
   7  11  -6      300.96      304.26     29.74 o 
   9  11  -6       41.73       30.76      9.03 o 
  11  11  -6       50.12       60.81     18.51 o 
  -6  12  -6      130.04      144.59     18.51 o 
  -4  12  -6      127.10      144.02     25.78 o 
  -2  12  -6      108.49      107.90     10.13 o 
   0  12  -6      205.79      213.43     11.57 o 
   2  12  -6       36.47       49.03      8.56 o 
   4  12  -6      350.74      346.46     19.16 o 
   6  12  -6      357.93      368.42     20.30 o 
   8  12  -6      160.69      147.41     14.67 o 
  10  12  -6       13.65        2.99      8.59 o 
  -5  13  -6       23.41       17.62     10.63 o 
  -3  13  -6      164.05      160.67     18.18 o 
  -1  13  -6       82.20       77.30      9.36 o 
   1  13  -6       87.89       78.16      8.15 o 
   3  13  -6      469.09      421.81     19.48 o 
   5  13  -6      157.49      193.51     15.40 o 
   7  13  -6       35.14       35.98      9.50 o 
   9  13  -6      192.38      163.60     21.15 o 
  -4  14  -6       99.25       84.00     12.99 o 
  -2  14  -6      330.40      319.21     18.93 o 
   0  14  -6       15.29        6.18      6.60 o 
   2  14  -6      235.44      225.82     15.71 o 
   4  14  -6      272.57      266.05     33.71 o 
   6  14  -6      159.20      153.74     14.67 o 
   8  14  -6       11.42       14.17     10.58 o 
  -3  15  -6       12.71        3.81      9.78 o 
  -1  15  -6       17.09        3.39      7.85 o 
   1  15  -6        0.74      -10.26     11.24 o 
   3  15  -6       94.41       80.64     17.19 o 
   5  15  -6      118.90      117.15     13.46 o 
   7  15  -6       19.99       15.10     11.57 o 
   9  15  -6        0.29       11.24     14.54 o 
  -2  16  -6       33.03       21.46     10.80 o 
   0  16  -6      141.66      166.27     16.08 o 
   2  16  -6      140.90      133.76     14.21 o 
   4  16  -6       96.54      101.13     19.17 o 
   6  16  -6      125.14      143.68     15.14 o 
   8  16  -6       67.41       74.03     19.83 o 
  -1  17  -6       13.40      -10.72     10.72 o 
   1  17  -6       63.11       85.90     14.87 o 
   3  17  -6       51.94       56.18     17.19 o 
   5  17  -6       10.89       11.90     13.88 o 
   2  18  -6      108.48       62.13     17.85 o 
   4  18  -6       66.93       71.39     18.51 o 
 -11   1  -5       27.15       31.40      8.88 o 
  -9   1  -5       31.86       49.96      7.12 o 
  -7   1  -5      224.10      230.01      8.91 o 
  -5   1  -5      716.45      721.23     16.94 o 
  -3   1  -5      732.32      753.95     19.71 o 
  -1   1  -5     1483.51     1508.98     42.75 o 
   1   1  -5      824.98      766.55     15.28 o 
   3   1  -5      452.94      367.01      8.01 o 
   5   1  -5      768.84      707.40     13.61 o 
   7   1  -5     2736.68     2711.68     44.17 o 
   9   1  -5     1234.97     1168.04     21.91 o 
  11   1  -5      156.68      160.77      7.30 o 
  13   1  -5      173.72      197.44      8.93 o 
 -10   2  -5       18.03       22.30      8.17 o 
  -8   2  -5       30.97       28.42      7.01 o 
  -6   2  -5      315.77      280.11     14.02 o 
  -4   2  -5      519.86      527.57     18.70 o 
  -2   2  -5      463.47      465.32     16.59 o 
   0   2  -5      355.58      339.14      9.00 o 
   2   2  -5      853.50      868.63     14.33 o 
   4   2  -5       42.48       39.02      3.17 o 
   6   2  -5     2181.21     2174.52     39.34 o 
   8   2  -5      175.60      177.25      7.29 o 
  10   2  -5       74.52       66.48      5.50 o 
  12   2  -5      117.01      128.87      8.91 o 
  14   2  -5        3.78        5.21      5.62 o 
 -11   3  -5       82.19      136.25     13.09 o 
  -9   3  -5        1.89       -6.08      6.08 o 
  -7   3  -5      144.38      147.07     11.22 o 
  -5   3  -5      595.29      568.50     20.80 o 
  -3   3  -5      462.90      459.35     17.29 o 
  -1   3  -5      616.34      620.79     17.64 o 
   1   3  -5      585.09      532.44     12.87 o 
   3   3  -5      430.25      383.51      8.28 o 
   5   3  -5      142.17      134.74      5.50 o 
   7   3  -5     2366.68     2350.63     42.88 o 
   9   3  -5      563.58      554.50     14.02 o 
  11   3  -5       46.11       52.28      6.11 o 
  13   3  -5        2.99        0.95      4.93 o 
 -10   4  -5       11.63       18.31      8.37 o 
  -8   4  -5       39.59       45.06      8.64 o 
  -6   4  -5      108.04       95.82      9.58 o 
  -4   4  -5       74.33       56.48      7.23 o 
  -2   4  -5      841.48      862.38     51.56 o 
   0   4  -5      555.77      523.59     12.24 o 
   2   4  -5      818.17      722.82     25.79 o 
   4   4  -5      666.15      607.03     11.73 o 
   6   4  -5      950.25      949.83     19.45 o 
   8   4  -5      645.36      592.61     14.38 o 
  10   4  -5       53.44       62.33      6.16 o 
  12   4  -5       86.22      100.44      8.25 o 
  14   4  -5       11.05       11.28      9.34 o 
  -9   5  -5       33.71       25.82     11.24 o 
  -7   5  -5       27.65        8.47      7.23 o 
  -5   5  -5     1003.65      938.43     30.84 o 
  -3   5  -5      542.42      545.38     20.08 o 
  -1   5  -5      253.29      257.02     10.31 o 
   1   5  -5      478.45      482.44     13.83 o 
   3   5  -5      213.33      197.75      6.06 o 
   5   5  -5     1128.14      969.89     19.49 o 
   7   5  -5      720.48      691.05     17.83 o 
   9   5  -5      884.04      851.51     22.66 o 
  11   5  -5       83.51       84.45      7.44 o 
  13   5  -5       81.33       85.37      8.25 o 
 -10   6  -5       33.04       14.74     11.24 o 
  -8   6  -5       35.19       30.41      8.41 o 
  -6   6  -5      110.21       98.06     10.25 o 
  -4   6  -5     1148.75     1105.08     35.05 o 
  -2   6  -5      812.95      784.17     25.69 o 
   0   6  -5     1287.41     1172.84     29.24 o 
   2   6  -5     1194.16     1145.44     23.81 o 
   4   6  -5      459.41      411.12      9.98 o 
   6   6  -5     1288.75     1271.37     28.16 o 
   8   6  -5      521.10      540.62     17.84 o 
  10   6  -5      133.42      128.11     12.50 o 
  12   6  -5      149.42      165.38     12.13 o 
  14   6  -5      174.21      210.37     23.80 o 
  -9   7  -5       32.77       19.66      8.84 o 
  -7   7  -5       27.26       18.33      7.70 o 
  -5   7  -5      342.80      343.05     17.06 o 
  -3   7  -5      228.27      197.18     12.15 o 
  -1   7  -5      645.31      609.58     18.06 o 
   1   7  -5      175.38      173.86      8.05 o 
   3   7  -5      681.14      642.12     15.36 o 
   5   7  -5       66.32       62.97      8.11 o 
   7   7  -5      116.95      122.12      8.68 o 
   9   7  -5       11.48        7.12      4.14 o 
  11   7  -5       35.31       36.66      7.34 o 
  13   7  -5       63.21       65.13     12.99 o 
 -10   8  -5       13.09       -2.68      9.31 o 
  -8   8  -5       15.70       14.65      8.64 o 
  -6   8  -5       78.56       62.43     26.11 o 
  -4   8  -5      597.61      586.81     22.89 o 
  -2   8  -5        6.39        1.47      9.00 o 
   0   8  -5     1610.72     1557.20     37.62 o 
   2   8  -5      463.80      413.49     11.55 o 
   4   8  -5     1422.44     1371.24     34.56 o 
   6   8  -5     1377.56     1247.32     33.26 o 
   8   8  -5       78.45       71.83      7.67 o 
  10   8  -5       42.75       38.81      7.43 o 
  12   8  -5       40.54       33.50      7.80 o 
  -9   9  -5       24.43       16.86      9.82 o 
  -7   9  -5       46.09       30.98      9.31 o 
  -5   9  -5       19.31       11.54      7.70 o 
  -3   9  -5      192.88      199.23     13.31 o 
  -1   9  -5      267.95      263.53     11.65 o 
   1   9  -5      525.82      559.61     16.81 o 
   3   9  -5      227.47      208.49      8.41 o 
   5   9  -5       68.42       84.75     10.91 o 
   7   9  -5      580.94      583.86     24.98 o 
   9   9  -5        3.90        3.73      5.34 o 
  11   9  -5        2.80        2.62      6.21 o 
  13   9  -5      198.85      218.54     18.68 o 
  -8  10  -5       23.97        7.13     20.16 o 
  -6  10  -5       65.94       54.40     13.22 o 
  -4  10  -5      403.42      373.01     18.46 o 
  -2  10  -5     2704.61     2647.52     62.76 o 
   0  10  -5      703.85      651.11     32.87 o 
   2  10  -5      989.97      951.27     31.32 o 
   4  10  -5     1015.75      961.47     62.23 o 
   6  10  -5      596.78      601.12     25.47 o 
   8  10  -5      614.88      572.59     25.71 o 
  10  10  -5       30.85       32.41     14.54 o 
  12  10  -5        4.93      -13.64     14.21 o 
  -7  11  -5      104.46      114.68     13.53 o 
  -5  11  -5       48.22       34.98      9.57 o 
  -3  11  -5      283.06      269.80     16.34 o 
  -1  11  -5      965.00      942.49     26.37 o 
   1  11  -5     1088.43      977.75     26.09 o 
   3  11  -5      379.53      344.77     13.49 o 
   5  11  -5      779.42      737.94     29.19 o 
   7  11  -5      475.91      432.03     21.73 o 
   9  11  -5      194.33      186.77     15.65 o 
  11  11  -5       17.87       12.38      8.55 o 
  -8  12  -5       30.62       -0.54     11.90 o 
  -6  12  -5        8.90        4.29      9.57 o 
  -4  12  -5       81.16       91.78     11.86 o 
  -2  12  -5       72.33       80.59     14.48 o 
   0  12  -5       47.83       32.79      6.85 o 
   2  12  -5      172.01      176.66      9.70 o 
   4  12  -5      272.63      252.76     15.17 o 
   6  12  -5      247.66      234.53     16.34 o 
   8  12  -5        4.86        1.05      5.70 o 
  10  12  -5       59.39       59.63     11.39 o 
  -7  13  -5       45.41       28.00     11.91 o 
  -5  13  -5       24.22        0.93     15.20 o 
  -3  13  -5       48.15       49.77     10.72 o 
  -1  13  -5       59.26       64.15     11.85 o 
   1  13  -5      111.02      131.50      9.31 o 
   3  13  -5      800.87      833.92     25.18 o 
   5  13  -5       13.51        9.17      8.59 o 
   7  13  -5      256.39      246.55     17.06 o 
   9  13  -5       75.61       79.20     12.04 o 
  11  13  -5      137.45      174.50     25.12 o 
  -6  14  -5        4.57       -8.26     11.57 o 
  -4  14  -5       58.01       43.80     11.91 o 
  -2  14  -5      331.79      274.93     15.73 o 
   0  14  -5      174.94      188.00     11.84 o 
   2  14  -5      155.52      179.64     27.10 o 
   4  14  -5      680.78      698.84     65.44 o 
   6  14  -5      158.71      160.48     14.47 o 
   8  14  -5       93.35       89.01     17.85 o 
  10  14  -5        7.90        5.29     13.22 o 
  -5  15  -5       83.28       59.98     13.06 o 
  -3  15  -5      119.96      101.95     14.20 o 
  -1  15  -5      203.52      211.70     13.48 o 
   1  15  -5      447.83      419.54     30.08 o 
   3  15  -5      492.98      497.05     26.44 o 
   5  15  -5      685.94      666.17     28.72 o 
   7  15  -5      189.99      196.06     16.59 o 
   9  15  -5       88.40       82.56     12.80 o 
  -4  16  -5       22.23       14.33     12.13 o 
  -2  16  -5       11.97        2.51      8.87 o 
   0  16  -5       10.27        5.57      9.31 o 
   2  16  -5       24.19       14.65      8.84 o 
   4  16  -5      236.13      242.21     17.06 o 
   6  16  -5        3.36        2.96      7.45 o 
   8  16  -5      125.62      116.14     20.16 o 
  -3  17  -5       33.00       30.63     12.13 o 
  -1  17  -5       91.66       83.64     11.25 o 
   1  17  -5       81.25       95.58     25.45 o 
   3  17  -5      350.90      284.89     25.12 o 
   5  17  -5       80.32       58.88     10.92 o 
   7  17  -5       11.97       13.64      8.55 o 
  -2  18  -5        5.87      -11.24     11.24 o 
   0  18  -5       71.27       86.75     16.19 o 
   2  18  -5       48.74       68.74     17.19 o 
   4  18  -5        5.50       -3.97     11.90 o 
   6  18  -5        8.07        0.44      8.07 o 
   1  19  -5       71.64       73.37     20.49 o 
   3  19  -5      125.49      135.50     21.15 o 
 -12   0  -4       48.24       76.68     15.20 o 
 -10   0  -4       79.29      129.97     10.98 o 
  -8   0  -4      356.88      339.02     14.72 o 
  -6   0  -4      938.73      872.99     27.81 o 
  -4   0  -4      263.89      276.04     11.68 o 
  -2   0  -4      903.44      975.50     45.61 o 
   0   0  -4     1169.91     1108.89     26.61 o 
   2   0  -4     7428.16     7463.06    159.79 o 
   4   0  -4    10944.12    10921.34    232.60 o 
   6   0  -4      183.30      205.77     11.32 o 
   8   0  -4     3044.91     3000.48     68.73 o 
  10   0  -4      743.10      685.88     21.16 o 
  12   0  -4      645.17      692.10     22.65 o 
  14   0  -4      114.89      112.16     10.74 o 
 -11   1  -4       75.91      119.94     10.98 o 
  -9   1  -4       24.57       37.93      5.03 o 
  -7   1  -4       27.11       35.58      5.69 o 
  -5   1  -4      191.49      185.65      6.99 o 
  -3   1  -4      530.04      558.50     12.97 o 
  -1   1  -4      156.48      158.34      7.48 o 
   1   1  -4      490.09      445.93      8.74 o 
   3   1  -4     1738.09     1671.37     27.00 o 
   5   1  -4     6440.15     6672.20    111.94 o 
   7   1  -4      420.86      423.77     10.68 o 
   9   1  -4        2.18       -3.06      3.06 o 
  11   1  -4      147.99      153.14      7.82 o 
  13   1  -4       13.34       13.04      5.06 o 
 -12   2  -4       42.54       70.07     15.20 o 
 -10   2  -4        1.30        1.45      5.08 o 
  -8   2  -4      108.81      129.34      8.23 o 
  -6   2  -4      287.13      318.21      9.87 o 
  -4   2  -4      514.25      482.35     17.52 o 
  -2   2  -4     3923.31     3955.79    104.62 o 
   0   2  -4     1468.06     1351.30     27.23 o 
   2   2  -4     7776.93     7718.71    116.80 o 
   4   2  -4     2121.77     2061.47     36.38 o 
   6   2  -4     1739.57     1650.79     30.43 o 
   8   2  -4     1884.92     1769.28     33.50 o 
  10   2  -4      454.94      393.77     14.60 o 
  12   2  -4       35.74       28.71      6.14 o 
  14   2  -4       23.27       26.23      6.27 o 
 -11   3  -4       51.44       76.46     10.28 o 
  -9   3  -4        8.61        6.54     10.25 o 
  -7   3  -4      202.83      190.63     13.22 o 
  -5   3  -4      897.55      901.55     29.21 o 
  -3   3  -4      251.34      254.55     11.68 o 
  -1   3  -4     1311.04     1365.23     32.81 o 
   1   3  -4       95.25      105.02      6.18 o 
   3   3  -4     2398.71     2274.94     35.98 o 
   5   3  -4     2382.50     2397.16     42.34 o 
   7   3  -4      620.20      550.53     14.30 o 
   9   3  -4      473.73      438.13     13.51 o 
  11   3  -4       65.08       64.92      7.54 o 
  13   3  -4       30.53       29.15      7.47 o 
 -10   4  -4       45.03       36.32      9.31 o 
  -8   4  -4       77.41       46.29      8.37 o 
  -6   4  -4      346.56      331.58     15.40 o 
  -4   4  -4      193.31      210.43     11.22 o 
  -2   4  -4      888.07      920.31     28.50 o 
   0   4  -4      409.34      384.56     11.50 o 
   2   4  -4     1603.81     1611.88     25.72 o 
   4   4  -4     1410.25     1420.67     23.60 o 
   6   4  -4      858.55      850.35     17.33 o 
   8   4  -4      107.37      108.54      7.44 o 
  10   4  -4     1135.96     1149.33     27.45 o 
  12   4  -4      115.24      104.74     21.15 o 
  14   4  -4      140.90      172.62     16.97 o 
 -11   5  -4       34.93       28.03      9.68 o 
  -9   5  -4        2.79        5.05      7.23 o 
  -7   5  -4       71.83       84.23      9.57 o 
  -5   5  -4      163.63      133.10     10.04 o 
  -3   5  -4      324.81      284.23     24.13 o 
  -1   5  -4       81.91       64.67      5.23 o 
   1   5  -4     1197.20     1207.18     24.19 o 
   3   5  -4      163.01      144.63      3.90 o 
   5   5  -4      335.74      332.55     11.39 o 
   7   5  -4      599.17      567.32     14.90 o 
   9   5  -4      456.71      444.19     16.23 o 
  11   5  -4      206.25      215.73     12.49 o 
  13   5  -4       79.50      115.59     18.21 o 
 -10   6  -4        0.02        2.49      7.90 o 
  -8   6  -4       83.99       67.81     10.25 o 
  -6   6  -4      126.76      124.77     11.22 o 
  -4   6  -4      584.72      564.40     21.50 o 
  -2   6  -4      408.13      394.35     13.38 o 
   0   6  -4      609.17      587.70     16.20 o 
   2   6  -4      818.53      807.40     28.34 o 
   4   6  -4     2054.82     1998.08     35.31 o 
   6   6  -4      484.65      430.30     14.73 o 
   8   6  -4      405.82      381.72     14.26 o 
  10   6  -4      378.03      374.98     15.50 o 
  12   6  -4       50.95       45.32      7.89 o 
  14   6  -4       26.84       32.41     31.40 o 
 -11   7  -4       48.77       54.53     14.54 o 
  -9   7  -4       37.90       28.25      8.84 o 
  -7   7  -4      159.05      135.22     11.91 o 
  -5   7  -4     1083.49     1064.68     76.34 o 
  -3   7  -4      302.08      289.89     14.02 o 
  -1   7  -4      338.37      344.37     11.93 o 
   1   7  -4      202.39      168.13      7.56 o 
   3   7  -4      986.90      978.61     21.00 o 
   5   7  -4     1224.44     1158.08     22.47 o 
   7   7  -4      684.13      607.94     19.03 o 
   9   7  -4      707.20      658.55     21.43 o 
  11   7  -4      418.90      411.70     17.16 o 
  13   7  -4       70.02       94.72     10.77 o 
 -10   8  -4        9.27        1.65      8.73 o 
  -8   8  -4        7.68       -1.18      7.43 o 
  -6   8  -4      119.19       96.76     14.54 o 
  -4   8  -4      288.83      278.29     14.96 o 
  -2   8  -4      198.38      189.65      9.73 o 
   0   8  -4      128.49      124.24      7.26 o 
   2   8  -4     1287.95     1322.23     28.14 o 
   4   8  -4       13.30       17.77      2.37 o 
   6   8  -4       30.70       28.60      6.43 o 
   8   8  -4       51.55       43.34      6.63 o 
  10   8  -4      168.24      156.63     10.75 o 
  12   8  -4       23.38       16.79      7.14 o 
  -9   9  -4      114.26      119.99     13.27 o 
  -7   9  -4       88.65       60.63     10.28 o 
  -5   9  -4      106.79       97.79     10.98 o 
  -3   9  -4      979.84     1002.25     32.68 o 
  -1   9  -4      395.46      377.43     13.46 o 
   1   9  -4     1100.15     1074.54     26.77 o 
   3   9  -4      556.12      502.68     13.17 o 
   5   9  -4      895.70      837.04     22.85 o 
   7   9  -4      162.29      124.12     13.22 o 
   9   9  -4      128.17      115.32      9.50 o 
  11   9  -4       35.86       45.21      8.51 o 
  13   9  -4       48.50       40.06     12.52 o 
 -10  10  -4       25.57       10.20     10.72 o 
  -8  10  -4       45.41       38.28     10.51 o 
  -6  10  -4       17.14       15.53      8.41 o 
  -4  10  -4      353.52      358.09     18.23 o 
  -2  10  -4      609.41      639.70     19.41 o 
   0  10  -4      529.12      524.13     16.37 o 
   2  10  -4      248.95      226.27      8.52 o 
   4  10  -4      128.55      131.88      8.03 o 
   6  10  -4       78.01       61.48      8.37 o 
   8  10  -4      282.22      252.54     26.11 o 
  10  10  -4       13.09       12.15      7.30 o 
  12  10  -4       32.36       19.09      7.72 o 
  -9  11  -4       73.58       88.32     13.73 o 
  -7  11  -4      113.90      114.37     13.55 o 
  -5  11  -4      110.18      111.67     12.38 o 
  -3  11  -4      362.01      340.96     30.41 o 
  -1  11  -4      202.12      190.33     10.40 o 
   1  11  -4       53.82       52.83      6.23 o 
   3  11  -4      227.83      221.57     10.37 o 
   5  11  -4      503.27      539.29     31.07 o 
   7  11  -4      306.33      315.78     23.80 o 
   9  11  -4       46.46       37.17      9.03 o 
  11  11  -4      160.78      173.88     15.87 o 
  -8  12  -4      108.80      104.85     14.72 o 
  -6  12  -4       94.21       76.28     12.38 o 
  -4  12  -4      136.20      138.89     13.31 o 
  -2  12  -4      452.80      438.09     16.78 o 
   0  12  -4      136.44      127.66     11.39 o 
   2  12  -4      396.60      387.56     12.18 o 
   4  12  -4      380.77      360.23     14.02 o 
   6  12  -4      782.38      731.86     43.96 o 
   8  12  -4      154.25      140.68     13.53 o 
  10  12  -4      106.39       80.83     11.57 o 
  12  12  -4        6.07        8.59     15.20 o 
  -7  13  -4        9.74        8.21     10.98 o 
  -5  13  -4       88.97       87.92     12.59 o 
  -3  13  -4       37.69       12.54     13.55 o 
  -1  13  -4        2.44       -5.80      5.80 o 
   1  13  -4      122.07      147.32      9.53 o 
   3  13  -4      239.17      215.69     12.57 o 
   5  13  -4       35.46       31.85      7.62 o 
   7  13  -4      303.90      274.10     17.29 o 
   9  13  -4       29.22       28.25      8.84 o 
  11  13  -4       56.88       60.79     11.39 o 
  -8  14  -4        5.61      -10.72     10.72 o 
  -6  14  -4       45.43       19.30     10.98 o 
  -4  14  -4      248.08      227.55     17.27 o 
  -2  14  -4      266.94      277.24     15.36 o 
   0  14  -4      156.89      186.70     11.24 o 
   2  14  -4      173.33      181.10     13.55 o 
   4  14  -4      589.49      602.63     25.44 o 
   6  14  -4      116.17      110.29     13.55 o 
   8  14  -4      299.87      258.89     17.52 o 
  10  14  -4      100.97      102.34     13.73 o 
  -7  15  -4       34.02       25.44     12.85 o 
  -5  15  -4       49.27       44.58     12.59 o 
  -3  15  -4      102.96       81.64     12.80 o 
  -1  15  -4      123.04      110.30     16.65 o 
   1  15  -4       18.55       10.42      6.47 o 
   3  15  -4       97.36      100.14      8.94 o 
   5  15  -4       54.11       62.73     10.04 o 
   7  15  -4       17.12       21.40      8.59 o 
   9  15  -4       65.74       55.18     11.10 o 
  -6  16  -4        8.57       -1.79     11.19 o 
  -4  16  -4       48.24       15.69     11.39 o 
  -2  16  -4      363.54      393.11     18.06 o 
   0  16  -4       67.96       88.94      9.73 o 
   2  16  -4      212.57      221.85     29.08 o 
   4  16  -4      406.34      423.35     21.02 o 
   6  16  -4      280.34      255.76     17.22 o 
   8  16  -4      133.63      149.07     15.14 o 
  -5  17  -4       34.43       17.10     23.47 o 
  -3  17  -4       17.55      -10.25     10.25 o 
  -1  17  -4      124.88      128.31     14.47 o 
   1  17  -4       18.78        9.14      9.04 o 
   3  17  -4       70.53       91.88     17.19 o 
   5  17  -4       35.07       39.28      9.31 o 
   7  17  -4       16.73       23.24      9.03 o 
  -4  18  -4      123.76      116.78     23.47 o 
  -2  18  -4       81.49       83.44     14.40 o 
   0  18  -4      140.50      165.25     24.46 o 
   2  18  -4       71.01       54.46     11.75 o 
   4  18  -4      206.83      234.65     24.46 o 
   6  18  -4      499.76      485.90     39.66 o 
  -3  19  -4       32.69       25.78     19.83 o 
  -1  19  -4       97.22       78.66     21.81 o 
   1  19  -4       76.15       78.66     21.15 o 
   3  19  -4       66.70       56.18     16.52 o 
   5  19  -4      165.67      165.91     15.61 o 
   0  20  -4       22.40       11.24     19.83 o 
 -11   1  -3      204.47      226.99     13.53 o 
  -9   1  -3      327.06      340.50     10.81 o 
  -7   1  -3      659.07      651.24     15.77 o 
  -5   1  -3     1764.80     1860.68     35.92 o 
  -3   1  -3     1921.04     1928.01     38.14 o 
  -1   1  -3     1800.49     1558.27     35.48 o 
   1   1  -3     1973.62     1954.26     28.05 o 
   3   1  -3    10724.13    10297.39    169.62 o 
   5   1  -3      988.13      879.39     17.12 o 
   7   1  -3      349.01      317.02      9.85 o 
   9   1  -3      403.49      353.65     13.32 o 
  11   1  -3      359.87      352.70     14.86 o 
  13   1  -3        5.37       -5.33      5.33 o 
 -12   2  -3       15.10        5.95     11.24 o 
 -10   2  -3      108.31      148.80      9.01 o 
  -8   2  -3      154.85      146.51      6.89 o 
  -6   2  -3     1297.56     1352.09     28.14 o 
  -4   2  -3      305.34      280.53      7.91 o 
  -2   2  -3     1424.10     1385.67     38.07 o 
   0   2  -3      852.67      809.56     19.75 o 
   2   2  -3     1056.68     1028.64     16.97 o 
   4   2  -3     4681.86     4499.87     75.58 o 
   6   2  -3      231.05      221.50      7.64 o 
   8   2  -3      655.79      608.77     15.72 o 
  10   2  -3      102.65       86.86      8.25 o 
  12   2  -3      150.73      179.92     12.33 o 
  14   2  -3       76.99       74.77      8.79 o 
 -11   3  -3       41.94       15.86     10.58 o 
  -9   3  -3       91.90       91.63      7.57 o 
  -7   3  -3      379.38      333.43     13.49 o 
  -5   3  -3     1151.67     1178.78     35.51 o 
  -3   3  -3     2572.08     2718.56     72.41 o 
  -1   3  -3      881.02      885.83     22.43 o 
   1   3  -3     3253.72     3069.63     57.56 o 
   3   3  -3     1590.51     1602.60     25.60 o 
   5   3  -3      302.57      252.01      7.62 o 
   7   3  -3      405.26      367.62     11.35 o 
   9   3  -3      352.46      311.37     10.78 o 
  11   3  -3      124.82      148.21      8.91 o 
  13   3  -3      116.79      142.66     10.14 o 
 -12   4  -3      159.62      173.18     21.15 o 
 -10   4  -3      267.72      281.29     15.61 o 
  -8   4  -3      395.52      399.29     17.27 o 
  -6   4  -3      359.92      350.33     15.42 o 
  -4   4  -3     1006.95     1051.82     31.30 o 
  -2   4  -3      328.08      293.51     17.52 o 
   0   4  -3      876.83      934.67     27.89 o 
   2   4  -3     1378.98     1348.67     21.37 o 
   4   4  -3      932.96      885.88     16.66 o 
   6   4  -3      184.68      158.76      6.43 o 
   8   4  -3      318.00      316.91     10.50 o 
  10   4  -3      214.99      197.76      9.45 o 
  12   4  -3      122.30      115.82      9.75 o 
  14   4  -3      314.12      371.79     22.23 o 
 -11   5  -3       93.04      101.37     11.39 o 
  -9   5  -3        4.95       -4.17      6.67 o 
  -7   5  -3     1312.93     1200.10     40.98 o 
  -5   5  -3       52.37       71.90     12.89 o 
  -3   5  -3      815.47      850.20     27.34 o 
  -1   5  -3     1449.48     1591.94     37.56 o 
   1   5  -3     1498.56     1503.33     29.25 o 
   3   5  -3     1047.63     1127.09     18.38 o 
   5   5  -3      890.67      844.93     18.84 o 
   7   5  -3     2018.54     1909.47     39.69 o 
   9   5  -3       30.29       24.47      4.63 o 
  11   5  -3      131.74      141.49     10.30 o 
  13   5  -3       15.01       12.23     11.14 o 
 -12   6  -3      127.31      136.83     20.49 o 
 -10   6  -3       49.31       70.58     10.51 o 
  -8   6  -3      104.45      123.20     11.22 o 
  -6   6  -3      278.16      280.71     14.96 o 
  -4   6  -3     1289.93     1237.74     38.54 o 
  -2   6  -3       55.90       64.77      5.27 o 
   0   6  -3      275.26      245.65      8.76 o 
   2   6  -3      747.25      692.01     15.19 o 
   4   6  -3     1635.60     1572.53     31.90 o 
   6   6  -3     2085.41     2013.80     47.77 o 
   8   6  -3      356.79      323.84     10.74 o 
  10   6  -3     1081.74     1027.21     29.75 o 
  12   6  -3      368.91      367.26     16.43 o 
  14   6  -3        9.90       -6.28     10.20 o 
 -11   7  -3      108.50       90.82     12.33 o 
  -9   7  -3        5.96        0.85      7.43 o 
  -7   7  -3       42.89       56.16      9.91 o 
  -5   7  -3      111.33      102.64     13.55 o 
  -3   7  -3      852.45      836.95     27.56 o 
  -1   7  -3      597.40      645.60     17.63 o 
   1   7  -3      914.92      923.38     19.77 o 
   3   7  -3     1587.28     1594.06     31.57 o 
   5   7  -3     1025.76     1021.49     22.33 o 
   7   7  -3       72.76       77.72      6.78 o 
   9   7  -3      101.12      103.33      8.44 o 
  11   7  -3      279.41      265.75     22.89 o 
  13   7  -3       92.00       97.38     10.67 o 
 -10   8  -3      119.98      118.19     12.99 o 
  -8   8  -3      384.91      406.67     19.83 o 
  -6   8  -3      536.92      514.26     21.97 o 
  -4   8  -3      292.38      303.75     15.40 o 
  -2   8  -3      347.05      325.39     11.93 o 
   0   8  -3     1723.13     1755.74     39.98 o 
   2   8  -3     1138.81     1193.18     25.01 o 
   4   8  -3     2121.26     2070.73     48.37 o 
   6   8  -3      977.10      917.48     25.15 o 
   8   8  -3      221.84      199.41     10.56 o 
  10   8  -3      584.17      535.04     19.37 o 
  12   8  -3      460.52      471.41     22.93 o 
 -11   9  -3       13.56       -0.45      9.85 o 
  -9   9  -3       13.02       20.27      9.57 o 
  -7   9  -3        5.33       -6.40      7.14 o 
  -5   9  -3      722.89      662.95     25.94 o 
  -3   9  -3       97.73      109.67     10.04 o 
  -1   9  -3      530.00      614.63     17.94 o 
   1   9  -3      791.51      875.94     19.77 o 
   3   9  -3      285.15      283.92      8.71 o 
   5   9  -3      978.58      922.88     24.57 o 
   7   9  -3       23.32       30.81      6.49 o 
   9   9  -3      235.52      205.86     11.75 o 
  11   9  -3      749.59      720.82     25.16 o 
  13   9  -3       38.36       45.98     12.39 o 
 -10  10  -3       93.60      103.68     13.93 o 
  -8  10  -3       54.91       62.11     10.98 o 
  -6  10  -3      171.29      188.01     14.25 o 
  -4  10  -3     1563.23     1513.62     63.13 o 
  -2  10  -3      467.44      421.04     15.13 o 
   0  10  -3      173.45      175.47      8.82 o 
   2  10  -3      367.72      377.37     11.00 o 
   4  10  -3      424.12      401.52     13.59 o 
   6  10  -3     1628.18     1575.81     50.24 o 
   8  10  -3      382.52      319.27     17.52 o 
  10  10  -3      241.59      246.55     16.59 o 
  12  10  -3       77.34       82.97     12.86 o 
  -9  11  -3       61.99       76.94     13.06 o 
  -7  11  -3       17.23       16.49      9.31 o 
  -5  11  -3      524.79      481.53     22.43 o 
  -3  11  -3      658.12      615.03     27.10 o 
  -1  11  -3      556.27      557.20     17.53 o 
   1  11  -3      260.52      284.51     11.55 o 
   3  11  -3      894.78      898.02     20.51 o 
   5  11  -3      498.38      509.59     21.48 o 
   7  11  -3      257.03      216.67     14.93 o 
   9  11  -3       77.93       58.42     11.90 o 
  11  11  -3       27.30       30.03      8.68 o 
 -10  12  -3       30.40       18.84     12.52 o 
  -8  12  -3       52.19       34.92     11.44 o 
  -6  12  -3      108.49      114.64     13.55 o 
  -4  12  -3      307.22      269.66     16.55 o 
  -2  12  -3      371.69      360.80     14.36 o 
   0  12  -3      190.35      233.96     11.29 o 
   2  12  -3      872.50      893.90     21.00 o 
   4  12  -3      881.53      914.39     25.60 o 
   6  12  -3       54.63       56.85      8.56 o 
   8  12  -3      372.90      350.21     33.38 o 
  10  12  -3       84.16       79.33     11.39 o 
  12  12  -3      462.99      516.90     38.34 o 
  -9  13  -3       29.17       40.32     12.62 o 
  -7  13  -3       24.88        6.13     10.04 o 
  -5  13  -3        4.82       -0.59      8.84 o 
  -3  13  -3      200.22      197.23     15.14 o 
  -1  13  -3      105.63      110.96     14.63 o 
   1  13  -3      552.47      546.08     17.50 o 
   3  13  -3      169.59      158.14      9.25 o 
   5  13  -3      667.91      659.52     26.12 o 
   7  13  -3       80.47       66.77     10.04 o 
   9  13  -3      283.57      262.29     16.81 o 
  11  13  -3      344.91      320.35     21.02 o 
  -8  14  -3       17.20       22.73     22.47 o 
  -6  14  -3        1.80       -1.60     10.04 o 
  -4  14  -3       49.27       38.84     10.51 o 
  -2  14  -3      119.21      125.73     10.50 o 
   0  14  -3      130.86      134.82     16.35 o 
   2  14  -3      487.62      518.95     17.01 o 
   4  14  -3      147.78      154.38      9.59 o 
   6  14  -3      291.94      284.09     16.55 o 
   8  14  -3        5.42        2.42     12.56 o 
  10  14  -3        6.21        4.12     12.56 o 
  -7  15  -3      145.68      126.98     16.36 o 
  -5  15  -3      132.72      105.89     14.67 o 
  -3  15  -3       70.75       76.73     26.11 o 
  -1  15  -3      782.73      801.71     26.16 o 
   1  15  -3      202.37      202.52     11.21 o 
   3  15  -3      413.44      448.89     16.64 o 
   5  15  -3      193.08      205.52     14.72 o 
   7  15  -3      281.77      235.33     16.12 o 
   9  15  -3       42.29       57.87     10.80 o 
  -6  16  -3       95.16       94.17     31.40 o 
  -4  16  -3        4.62       -9.78      9.78 o 
  -2  16  -3       63.60       47.68     11.57 o 
   0  16  -3      140.57      144.93     10.75 o 
   2  16  -3      137.05      160.56     13.46 o 
   4  16  -3       13.16       13.36      6.67 o 
   6  16  -3       55.50       64.14     10.16 o 
   8  16  -3       10.31       18.04      7.93 o 
  -5  17  -3       31.29       22.35     12.69 o 
  -3  17  -3       45.63       43.38     12.52 o 
  -1  17  -3      134.57      166.94     15.71 o 
   1  17  -3      263.16      300.04     29.08 o 
   3  17  -3       48.55       60.24     10.92 o 
   5  17  -3      198.79      205.79     15.40 o 
   7  17  -3      139.65      143.75     14.47 o 
   9  17  -3       35.25       37.75     14.54 o 
  -4  18  -3        2.14      -10.80     10.80 o 
  -2  18  -3      184.39      187.28     17.69 o 
   0  18  -3      272.28      305.38     29.74 o 
   2  18  -3       98.78      130.22     21.15 o 
   4  18  -3       32.41       31.22      9.03 o 
   6  18  -3       29.46       17.19     13.88 o 
  -3  19  -3      147.90      159.59     17.60 o 
  -1  19  -3       29.72        4.97     11.43 o 
   1  19  -3       68.04       48.91     19.17 o 
   5  19  -3      106.92      135.50     20.49 o 
  -2  20  -3       94.29       72.57     14.87 o 
   0  20  -3      296.39      334.46     34.37 o 
 -12   0  -2       48.65       68.08     12.56 o 
 -10   0  -2     1855.86     1984.58     56.55 o 
  -8   0  -2     2459.82     2558.40     70.31 o 
  -6   0  -2     1752.21     1782.34     48.36 o 
  -4   0  -2     1773.54     1853.96     49.98 o 
  -2   0  -2     4582.25     4087.98    118.32 o 
   0   0  -2     7383.97     6715.33    122.67 o 
   2   0  -2    78904.57    65022.55   1702.54 o 
   4   0  -2       23.89        4.63      5.29 o 
   6   0  -2      419.91      472.61     25.78 o 
   8   0  -2     1301.14     1198.38     57.51 o 
  10   0  -2      834.35      745.60     42.30 o 
  12   0  -2      715.60      744.89     28.74 o 
  14   0  -2       45.22       43.87     11.04 o 
 -11   1  -2       24.02       22.87     10.58 o 
  -9   1  -2       43.52       47.71      4.81 o 
  -7   1  -2       74.68       73.41      5.34 o 
  -5   1  -2      745.98      828.50     17.18 o 
  -3   1  -2      200.27      206.46      5.52 o 
  -1   1  -2      817.86      772.36     17.93 o 
   1   1  -2     5036.96     4723.05     72.49 o 
   3   1  -2    19807.40    19606.10    362.40 o 
   5   1  -2     1112.79     1111.47     31.39 o 
   7   1  -2      608.31      561.60     16.13 o 
   9   1  -2     1110.85     1138.79     30.51 o 
  11   1  -2       40.03       38.94      7.30 o 
  13   1  -2       80.74       79.58      8.06 o 
 -12   2  -2       46.98       48.25     13.22 o 
 -10   2  -2      441.24      472.93     15.46 o 
  -8   2  -2      646.32      658.73     18.52 o 
  -6   2  -2     1268.91     1237.19     24.84 o 
  -4   2  -2     4116.01     4439.97     80.08 o 
  -2   2  -2      797.00      712.21     31.40 o 
   0   2  -2     4976.39     4808.31    101.81 o 
   2   2  -2     3428.94     3363.10     51.34 o 
   4   2  -2     1521.68     1301.40     26.33 o 
   6   2  -2      242.41      220.53      8.54 o 
   8   2  -2      719.16      665.92     19.31 o 
  10   2  -2      450.01      426.27     15.75 o 
  12   2  -2      211.24      230.59     20.90 o 
  14   2  -2      110.77      108.97     10.02 o 
 -13   3  -2        6.74       19.83     13.22 o 
 -11   3  -2       77.56       98.49     15.20 o 
  -9   3  -2      338.09      356.92     12.99 o 
  -7   3  -2      358.38      371.41     12.22 o 
  -5   3  -2     1223.31     1347.43     31.11 o 
  -3   3  -2      866.73      964.53     80.64 o 
  -1   3  -2      199.56      187.23      6.61 o 
   1   3  -2      254.83      287.56      6.88 o 
   3   3  -2     1848.01     1793.62     31.06 o 
   5   3  -2     1260.35     1213.52     25.66 o 
   7   3  -2      314.88      313.98     11.37 o 
   9   3  -2       33.59       32.91      5.92 o 
  11   3  -2       97.00      107.56      9.54 o 
  13   3  -2      164.50      195.18     14.13 o 
 -12   4  -2      109.22      109.06     17.85 o 
 -10   4  -2      298.90      258.16     14.87 o 
  -8   4  -2     2305.54     2311.63     64.72 o 
  -6   4  -2       64.70       66.39     12.89 o 
  -4   4  -2     1076.32     1172.23     33.88 o 
  -2   4  -2       89.84      106.84     11.24 o 
   0   4  -2    11496.77    12350.97    255.94 o 
   2   4  -2     6064.56     6296.45    141.41 o 
   4   4  -2      400.10      435.94     12.40 o 
   6   4  -2       66.71       92.98      5.06 o 
   8   4  -2      300.00      309.20     11.75 o 
  10   4  -2      732.59      689.33     24.91 o 
  12   4  -2      419.38      451.95     18.07 o 
  14   4  -2       50.83       57.51     25.78 o 
 -13   5  -2       10.89       13.22     14.54 o 
 -11   5  -2      112.96      104.63     11.44 o 
  -9   5  -2      214.97      251.68     14.67 o 
  -7   5  -2      195.26      225.44     13.06 o 
  -5   5  -2      252.61      290.68     20.82 o 
  -3   5  -2      860.81      905.54     28.25 o 
  -1   5  -2      997.38     1029.79     24.88 o 
   1   5  -2      203.71      180.17      8.59 o 
   3   5  -2     1496.24     1533.97     30.54 o 
   5   5  -2     1601.63     1445.44     29.37 o 
   7   5  -2      144.20      137.01      6.62 o 
   9   5  -2      399.59      401.94     12.67 o 
  11   5  -2      458.68      475.90     15.42 o 
  13   5  -2      162.12      168.20     12.18 o 
 -12   6  -2       22.93       16.52     14.54 o 
 -10   6  -2       40.98       28.70      8.84 o 
  -8   6  -2      357.28      372.29     18.21 o 
  -6   6  -2      716.83      658.25     24.13 o 
  -4   6  -2      168.62      181.53     10.98 o 
  -2   6  -2      121.27      134.19      6.85 o 
   0   6  -2      142.39      145.05      7.86 o 
   2   6  -2     3645.72     3859.44     71.91 o 
   4   6  -2     1460.95     1615.58     32.41 o 
   6   6  -2      518.80      491.34     12.81 o 
   8   6  -2       32.77       24.29      4.20 o 
  10   6  -2      278.37      238.67     10.30 o 
  12   6  -2       38.72       32.73      7.08 o 
  14   6  -2        5.48       11.90     21.15 o 
 -11   7  -2        8.78       -2.74      8.37 o 
  -9   7  -2      114.13      125.99     19.17 o 
  -7   7  -2     1470.86     1538.34     66.10 o 
  -5   7  -2      101.60      111.46      9.35 o 
  -3   7  -2     2619.72     2740.93    123.28 o 
  -1   7  -2     1935.02     2391.21     53.84 o 
   1   7  -2     2547.54     2757.09     61.78 o 
   3   7  -2     1268.36     1307.05     31.12 o 
   5   7  -2      309.41      309.36     11.40 o 
   7   7  -2      589.81      561.87     14.60 o 
   9   7  -2       99.18       97.23      8.24 o 
  11   7  -2      118.23      129.71     10.03 o 
  13   7  -2       17.61       10.15      8.92 o 
 -12   8  -2       16.69        6.24     10.32 o 
 -10   8  -2        1.50       -8.56      8.56 o 
  -8   8  -2      399.96      361.01     18.93 o 
  -6   8  -2      138.28      133.20     11.44 o 
  -4   8  -2      800.73      803.88     27.56 o 
  -2   8  -2      234.84      220.48      9.53 o 
   0   8  -2     2437.25     2794.75     77.57 o 
   2   8  -2      113.42      136.91     10.59 o 
   4   8  -2       67.47       78.41      6.95 o 
   6   8  -2      679.00      695.16     25.69 o 
   8   8  -2       97.20       91.49     16.27 o 
  10   8  -2       30.24       28.12      6.48 o 
  12   8  -2       91.00       89.24     11.22 o 
 -11   9  -2      110.33      110.30     13.93 o 
  -9   9  -2       61.25       42.78     14.54 o 
  -7   9  -2      345.26      372.60     18.93 o 
  -5   9  -2     1278.46     1272.91     41.12 o 
  -3   9  -2     1001.69     1024.76     33.86 o 
  -1   9  -2      817.85      987.26     31.55 o 
   1   9  -2      965.98      993.11     25.31 o 
   3   9  -2      809.21      832.72     22.09 o 
   5   9  -2      775.27      722.82     27.19 o 
   7   9  -2      495.81      469.27     20.33 o 
   9   9  -2      309.59      246.95     12.23 o 
  11   9  -2      232.18      229.79     13.39 o 
  13   9  -2      120.79       88.57     23.80 o 
 -10  10  -2       33.23       49.14     11.66 o 
  -8  10  -2       21.37       25.72      9.98 o 
  -6  10  -2        8.23        1.24     12.56 o 
  -4  10  -2     2193.25     2341.84     67.98 o 
  -2  10  -2     1595.78     1771.03     52.35 o 
   0  10  -2        9.44        6.13      4.89 o 
   2  10  -2      456.33      444.58     13.99 o 
   4  10  -2      260.30      283.56     10.75 o 
   6  10  -2     1555.34     1476.85     55.85 o 
   8  10  -2       65.10       63.31      9.17 o 
  10  10  -2       29.17       18.21      8.26 o 
  12  10  -2      108.76       86.84     12.69 o 
 -11  11  -2        4.38       -8.47     10.96 o 
  -9  11  -2       26.02       25.30     10.92 o 
  -7  11  -2       86.36       98.19     12.38 o 
  -5  11  -2      797.69      793.72     30.14 o 
  -3  11  -2      220.14      256.47     21.81 o 
  -1  11  -2      394.09      397.27     31.73 o 
   1  11  -2      129.44      170.04      8.33 o 
   3  11  -2      824.29      819.45     22.61 o 
   5  11  -2      312.68      307.77     12.25 o 
   7  11  -2      266.45      239.35     14.72 o 
   9  11  -2      242.77      230.00     22.14 o 
  11  11  -2       10.29       -1.16      7.93 o 
 -10  12  -2      116.26      126.14     15.87 o 
  -8  12  -2       81.10       87.13     13.31 o 
  -6  12  -2      170.70      198.16     39.00 o 
  -4  12  -2     1086.20     1105.78     37.36 o 
  -2  12  -2      771.83      821.14     28.72 o 
   0  12  -2      416.70      448.39     18.35 o 
   2  12  -2       60.86       66.47      7.55 o 
   4  12  -2     1319.44     1325.90     47.82 o 
   6  12  -2      622.28      596.41     24.29 o 
   8  12  -2      125.32      145.28     13.17 o 
  10  12  -2       10.50       19.83      7.70 o 
  12  12  -2       44.56       33.27     10.76 o 
  -9  13  -2        1.24      -12.89     12.89 o 
  -7  13  -2       76.62       71.54     12.62 o 
  -5  13  -2      273.61      302.81     22.80 o 
  -3  13  -2      226.77      237.96     23.13 o 
  -1  13  -2       41.38       36.23      7.78 o 
   1  13  -2      511.56      593.24     22.42 o 
   3  13  -2       74.90       94.23      7.46 o 
   5  13  -2      261.20      258.64     14.49 o 
   7  13  -2      129.26      117.61     11.86 o 
   9  13  -2       15.29       10.01      7.93 o 
  11  13  -2        2.26       -2.43      7.31 o 
 -10  14  -2       39.19       14.54     19.83 o 
  -8  14  -2        0.30       -9.57      9.57 o 
  -6  14  -2      412.85      399.35     22.43 o 
  -4  14  -2      331.28      308.02     27.10 o 
  -2  14  -2      280.98      287.93     16.47 o 
   0  14  -2      394.49      413.88     24.13 o 
   2  14  -2      244.27      268.08     13.15 o 
   4  14  -2      116.64      150.05      9.28 o 
   6  14  -2      333.55      330.78     17.52 o 
   8  14  -2      350.96      355.72     19.86 o 
  10  14  -2      119.95      109.30     13.50 o 
  -9  15  -2       44.96       17.00     13.73 o 
  -7  15  -2       19.42       14.49     11.44 o 
  -5  15  -2      508.40      485.17     24.76 o 
  -3  15  -2       56.68       45.61     15.86 o 
  -1  15  -2       20.66       31.51      8.26 o 
   1  15  -2       67.41       65.89      9.21 o 
   3  15  -2      183.69      186.63     10.02 o 
   5  15  -2      139.10      169.69     13.06 o 
   7  15  -2      175.21      166.41     17.52 o 
   9  15  -2      170.97      159.90     15.14 o 
  -8  16  -2      109.43       85.88     17.85 o 
  -6  16  -2      281.97      266.09     19.83 o 
  -4  16  -2      666.94      666.28     41.64 o 
  -2  16  -2      303.76      333.80     28.42 o 
   0  16  -2      260.92      336.45     27.10 o 
   2  16  -2       38.66       41.90     13.55 o 
   4  16  -2      150.44      150.40     17.52 o 
   6  16  -2      253.91      254.92     16.34 o 
   8  16  -2      178.05      158.06     14.87 o 
  10  16  -2        6.96        5.29     13.88 o 
  -7  17  -2      164.89      158.62     22.14 o 
  -5  17  -2      110.54       95.99     18.84 o 
  -3  17  -2      106.52      105.10     21.81 o 
  -1  17  -2       42.14       31.73     15.86 o 
   1  17  -2       14.48       25.12     14.54 o 
   3  17  -2       45.05       54.62      9.98 o 
   5  17  -2       12.93       22.47     11.24 o 
   7  17  -2      164.99      179.79     23.13 o 
   9  17  -2       36.62        8.59     13.88 o 
  -6  18  -2      200.36      203.55     19.29 o 
  -4  18  -2      141.94      126.07     24.46 o 
  -2  18  -2      166.83      202.26     25.78 o 
   0  18  -2       74.35       74.03     19.17 o 
   2  18  -2       22.04       31.73     15.20 o 
   4  18  -2      197.12      218.13     19.83 o 
   6  18  -2      165.42      171.86     21.81 o 
   8  18  -2       70.32       85.93     19.17 o 
  -5  19  -2       51.19       23.62     13.27 o 
  -3  19  -2       17.49       21.15     19.17 o 
  -1  19  -2      125.46      130.88     23.80 o 
   1  19  -2       89.16       87.91     20.49 o 
  -2  20  -2       35.97       13.22     19.17 o 
   0  20  -2       10.74       -3.30     17.19 o 
   2  20  -2       38.55       66.10     20.49 o 
   1  21  -2      195.93      201.60     27.76 o 
 -11   1  -1       34.91       24.57      6.96 o 
  -9   1  -1      723.79      736.74     17.17 o 
  -7   1  -1      587.04      579.88     13.11 o 
  -5   1  -1      134.97      112.67      4.58 o 
  -3   1  -1      280.60      300.11      6.98 o 
  -1   1  -1     9473.32     9166.74    201.31 o 
   1   1  -1     5465.04     5274.31     85.09 o 
   3   1  -1     3689.71     3274.53    126.99 o 
   5   1  -1     3337.06     3036.07     91.37 o 
   7   1  -1      104.95      142.53     11.24 o 
   9   1  -1      787.65      821.81     23.54 o 
  11   1  -1      334.49      332.36     14.52 o 
  13   1  -1       83.22       83.10      8.03 o 
 -12   2  -1        3.35       -5.95      9.91 o 
 -10   2  -1       23.72       17.64      5.23 o 
  -8   2  -1      406.44      415.45     12.87 o 
  -6   2  -1      266.94      262.28      7.29 o 
  -4   2  -1     2203.02     2224.71     41.61 o 
  -2   2  -1     1375.59     1355.87     41.97 o 
   0   2  -1     3935.72     4255.72    105.45 o 
   2   2  -1      531.71      495.92     12.84 o 
   4   2  -1     2928.48     2777.74     69.23 o 
   6   2  -1       66.74       71.61      6.49 o 
   8   2  -1      129.05      129.34      8.31 o 
  10   2  -1       92.57      104.12     11.45 o 
  12   2  -1      195.19      220.86     13.76 o 
  14   2  -1       47.17       27.86     17.06 o 
 -13   3  -1       51.89       72.71     15.86 o 
 -11   3  -1       67.21       89.23     15.20 o 
  -9   3  -1     1555.42     1619.17     37.32 o 
  -7   3  -1     1026.90     1018.64     24.58 o 
  -5   3  -1       12.27       12.19      2.86 o 
  -3   3  -1      177.08      178.29     15.20 o 
  -1   3  -1     9815.92    10258.62    283.24 o 
   1   3  -1      862.90      836.98     19.44 o 
   3   3  -1      137.86      116.72      4.31 o 
   5   3  -1     1163.76     1163.73     28.28 o 
   7   3  -1     1085.88     1058.70     27.32 o 
   9   3  -1      354.45      332.40     13.02 o 
  11   3  -1      464.60      517.79     18.76 o 
  13   3  -1      186.54      216.92     22.17 o 
 -12   4  -1       61.71       48.91     14.54 o 
 -10   4  -1     1008.57     1060.50     40.98 o 
  -8   4  -1      611.48      653.27     23.57 o 
  -6   4  -1     2061.03     1965.64     55.13 o 
  -4   4  -1     1017.73     1022.76     30.37 o 
  -2   4  -1    12592.57    12921.14    491.12 o 
   0   4  -1     7912.77     8739.76    201.62 o 
   2   4  -1     1133.55     1084.69     24.90 o 
   4   4  -1     3934.35     3841.61     73.76 o 
   6   4  -1       66.18       75.15      5.26 o 
   8   4  -1      672.84      677.83     19.83 o 
  10   4  -1       23.43       12.64      5.74 o 
  12   4  -1      483.63      594.64     27.33 o 
  14   4  -1       40.03       12.56     23.80 o 
 -13   5  -1       14.96       13.88     14.54 o 
 -11   5  -1        8.73       -0.83      7.30 o 
  -9   5  -1      199.30      200.57     14.00 o 
  -7   5  -1      139.19      151.13     10.51 o 
  -5   5  -1      389.69      407.23     15.89 o 
  -3   5  -1      385.14      446.83     23.80 o 
  -1   5  -1      356.54      410.68     22.14 o 
   1   5  -1     8056.00     9062.16    165.57 o 
   3   5  -1     2674.67     2833.02     80.70 o 
   5   5  -1     1745.37     1953.07     38.78 o 
   7   5  -1      589.07      603.10     21.28 o 
   9   5  -1       12.27       23.59      5.25 o 
  11   5  -1      290.33      280.64     18.16 o 
  13   5  -1       47.47       69.40     23.13 o 
 -12   6  -1       59.12       90.56     17.85 o 
 -10   6  -1        4.78       -4.42      7.30 o 
  -8   6  -1      681.90      693.55     26.16 o 
  -6   6  -1      829.01      818.34     27.81 o 
  -4   6  -1     1274.23     1388.75     57.51 o 
  -2   6  -1     2966.01     3019.18    112.37 o 
   0   6  -1      189.65      215.67      6.91 o 
   2   6  -1     1173.75     1183.40     27.84 o 
   4   6  -1      685.72      677.48     17.99 o 
   6   6  -1      778.23      792.50     18.43 o 
   8   6  -1      189.38      175.83      9.35 o 
  10   6  -1       66.72       81.72     12.37 o 
  12   6  -1        6.55       17.19     17.19 o 
  14   6  -1       58.07       54.20     25.12 o 
 -13   7  -1       10.98       13.22     16.52 o 
 -11   7  -1       12.59       -8.09      8.09 o 
  -9   7  -1       25.72       32.70     16.86 o 
  -7   7  -1      706.69      684.05     25.00 o 
  -5   7  -1      100.58      124.27     13.88 o 
  -3   7  -1     1240.65     1329.92     57.51 o 
  -1   7  -1      677.18      862.91     26.17 o 
   1   7  -1     1232.47     1545.47     35.73 o 
   3   7  -1      305.08      333.72     10.26 o 
   5   7  -1       28.92       33.99      3.80 o 
   7   7  -1       30.19       20.37      3.91 o 
   9   7  -1      422.15      367.50     12.20 o 
  11   7  -1      115.64      106.31      9.35 o 
  13   7  -1       56.67       48.83     11.71 o 
 -12   8  -1      147.16      121.62     21.81 o 
 -10   8  -1      256.49      262.34     16.94 o 
  -8   8  -1     1968.40     2014.18     58.65 o 
  -6   8  -1      948.34      969.35     32.25 o 
  -4   8  -1     3207.86     3235.57    134.84 o 
  -2   8  -1     6894.62     7589.22    202.08 o 
   0   8  -1     4825.65     6102.13    163.29 o 
   2   8  -1     6837.36     7700.99    165.68 o 
   4   8  -1      911.68      910.77     25.38 o 
   6   8  -1     1171.75     1066.23     27.92 o 
   8   8  -1       21.26       31.51      4.80 o 
  10   8  -1      629.39      611.81     20.52 o 
  12   8  -1       84.94       95.34     12.96 o 
 -11   9  -1        5.66       -6.50      9.85 o 
  -9   9  -1       63.54       64.52     10.98 o 
  -7   9  -1      507.58      518.30     22.67 o 
  -5   9  -1       68.65       83.95     14.54 o 
  -3   9  -1     2414.62     2644.64    105.10 o 
  -1   9  -1      704.20      844.49     32.39 o 
   1   9  -1       96.45      106.14      8.01 o 
   3   9  -1      576.66      632.18     17.41 o 
   5   9  -1      595.36      642.75     22.34 o 
   7   9  -1      188.40      189.23     24.13 o 
   9   9  -1      417.97      419.61     20.97 o 
  11   9  -1       68.13       63.70     10.39 o 
  13   9  -1       19.73       12.39     10.25 o 
 -12  10  -1       37.10       26.43     12.22 o 
 -10  10  -1      124.09      119.39     14.20 o 
  -8  10  -1       21.06       24.13      9.82 o 
  -6  10  -1     2218.10     2232.84     93.20 o 
  -4  10  -1     1436.71     1523.59     66.76 o 
  -2  10  -1     1201.21     1304.48     39.94 o 
   0  10  -1      302.00      329.19     13.93 o 
   2  10  -1       63.84       81.21      8.44 o 
   4  10  -1     1153.66     1193.71     29.72 o 
   6  10  -1       85.59       61.06      9.91 o 
   8  10  -1      578.14      521.66     22.89 o 
  10  10  -1       26.48       24.51      8.07 o 
  12  10  -1       43.72       35.17      9.90 o 
 -11  11  -1       23.71        5.00     11.75 o 
  -9  11  -1       63.56       71.97     12.13 o 
  -7  11  -1     1057.09     1012.91     35.98 o 
  -5  11  -1      180.87      198.30     20.49 o 
  -3  11  -1     1821.56     1932.75     81.30 o 
  -1  11  -1       44.97       63.77      7.30 o 
   1  11  -1      190.34      213.47      9.06 o 
   3  11  -1      339.88      365.30     12.46 o 
   5  11  -1      803.53      767.83     21.91 o 
   7  11  -1       90.12       97.89     10.16 o 
   9  11  -1      332.19      272.65     16.75 o 
  11  11  -1      113.01       91.51     14.21 o 
 -10  12  -1      156.85      134.18     29.08 o 
  -8  12  -1      161.36      167.97     15.42 o 
  -6  12  -1      617.01      692.72     39.00 o 
  -4  12  -1     1011.92     1007.36     50.24 o 
  -2  12  -1       43.71       58.29      9.25 o 
   0  12  -1     2762.01     3140.20     87.40 o 
   2  12  -1     1508.23     1663.65     39.56 o 
   4  12  -1       69.98       82.23      7.39 o 
   6  12  -1       20.83       37.20      9.91 o 
   8  12  -1       21.49       27.43     13.55 o 
  10  12  -1       84.33       77.73     11.24 o 
  12  12  -1        7.85        1.91      8.59 o 
 -11  13  -1       53.64       34.61     17.52 o 
  -9  13  -1       41.42       29.41     12.13 o 
  -7  13  -1      196.83      184.98     16.12 o 
  -5  13  -1      448.34      464.02     32.39 o 
  -3  13  -1      187.33      170.54     19.17 o 
  -1  13  -1     1336.08     1421.38     43.91 o 
   1  13  -1      300.02      316.74     14.58 o 
   3  13  -1     1082.81     1116.53     28.62 o 
   5  13  -1      226.83      230.00     12.77 o 
   7  13  -1      203.53      225.74     14.87 o 
   9  13  -1      375.87      346.80     19.61 o 
  11  13  -1       23.70       19.45      9.40 o 
 -10  14  -1        7.54        4.32     12.38 o 
  -8  14  -1       11.97        7.59     10.51 o 
  -6  14  -1      171.58      192.35     23.80 o 
  -4  14  -1      683.46      683.47     39.66 o 
  -2  14  -1      164.69      156.66     18.51 o 
   0  14  -1      167.88      175.00     18.84 o 
   2  14  -1      202.67      188.36      9.21 o 
   4  14  -1      250.92      270.06     11.44 o 
   6  14  -1      227.83      214.49     14.25 o 
   8  14  -1       72.78       62.64     11.90 o 
  10  14  -1       18.88       13.33      8.19 o 
  -9  15  -1       57.58       31.92     13.78 o 
  -7  15  -1       16.54        6.61     15.86 o 
  -5  15  -1      222.50      278.28     27.76 o 
  -3  15  -1      431.87      427.66     31.07 o 
  -1  15  -1       47.39       60.81     14.54 o 
   1  15  -1      337.27      334.49     15.53 o 
   3  15  -1      322.49      359.40     13.59 o 
   5  15  -1      197.03      199.95     20.16 o 
   7  15  -1       43.93       49.59      9.04 o 
   9  15  -1       61.93       67.42     19.17 o 
  -8  16  -1        3.62       -9.13     11.19 o 
  -6  16  -1       46.70       40.98     17.85 o 
  -4  16  -1      110.05      136.17     21.81 o 
  -2  16  -1       30.31       23.80     13.88 o 
   0  16  -1      278.47      302.74     24.46 o 
   2  16  -1      184.09      176.97     12.22 o 
   4  16  -1       78.49       84.58     10.04 o 
   6  16  -1       25.95       40.32     13.22 o 
   8  16  -1       34.96       22.47     13.88 o 
  -7  17  -1       38.25       28.42     13.93 o 
  -5  17  -1      181.83      154.67     24.46 o 
  -3  17  -1      208.58      257.13     27.10 o 
  -1  17  -1      283.06      289.52     26.44 o 
   1  17  -1      289.78      311.33     25.78 o 
   3  17  -1      293.23      312.65     24.46 o 
   5  17  -1       63.50       97.17     15.86 o 
   7  17  -1       75.29       62.79     16.52 o 
   9  17  -1       46.77       58.83     17.85 o 
  -6  18  -1       43.54       30.41     19.83 o 
  -4  18  -1       27.01       29.74     17.85 o 
  -2  18  -1       65.14       64.78     19.17 o 
   0  18  -1      124.30      115.01     19.83 o 
   2  18  -1       54.51       68.74     16.52 o 
   6  18  -1       59.76       54.20     15.20 o 
   8  18  -1      120.87      109.06     20.49 o 
  -5  19  -1      184.58      243.25     30.41 o 
  -3  19  -1       63.20       46.93     19.17 o 
  -1  19  -1       26.69       23.80     16.52 o 
   1  19  -1      111.17      153.35     21.15 o 
   3  19  -1      128.10      118.32     19.83 o 
  -4  20  -1       78.34      103.12     25.12 o 
  -2  20  -1      106.81       89.90     23.13 o 
   0  20  -1      222.54      227.38     27.10 o 
   2  20  -1      276.86      345.04     29.08 o 
  -1  21  -1        3.17       -5.29     18.51 o 
   1  21  -1       42.43       62.79     19.83 o 
 -10   0   0      784.50      761.47     37.02 o 
  -8   0   0     1778.35     1769.60     49.31 o 
  -6   0   0     2076.02     2265.03     83.29 o 
  -4   0   0     4791.38     4550.96    115.59 o 
  -2   0   0    14028.97    12879.77    321.27 o 
   2   0   0    13922.84    12255.52    483.85 o 
   4   0   0     4868.38     4410.82    175.82 o 
   6   0   0     2040.24     1990.92     89.90 o 
   8   0   0     1796.45     1869.30     79.98 o 
  10   0   0      797.98      916.14     47.59 o 
  12   0   0       95.25      144.76     26.44 o 
  14   0   0        3.97      -19.83     21.81 o 
 -11   1   0        6.50       -5.95      9.25 o 
  -9   1   0      239.20      249.00      9.83 o 
  -7   1   0     1557.63     1613.14     31.06 o 
  -5   1   0      893.61      861.76     16.85 o 
  -3   1   0      487.06      462.18     10.54 o 
   1   1   0     8823.58     8825.65    227.46 o 
   3   1   0      485.46      430.90     25.78 o 
   5   1   0      891.46      786.51     43.96 o 
   7   1   0     1549.61     1595.65     50.01 o 
   9   1   0      235.63      272.67     17.06 o 
  11   1   0        6.94        4.29      5.66 o 
  13   1   0       33.99       38.93     36.02 o 
 -12   2   0        9.56        2.64     10.58 o 
 -10   2   0      115.97      128.89     15.20 o 
  -8   2   0      834.58      804.12     20.67 o 
  -6   2   0      902.50      906.21     18.47 o 
  -4   2   0       41.45       54.55      3.19 o 
  -2   2   0     5908.25     5631.02    214.82 o 
   0   2   0     1217.07     1448.31     48.00 o 
   2   2   0     5846.59     5924.51    271.55 o 
   4   2   0       41.03       52.92      3.42 o 
   6   2   0      927.51      925.52     39.76 o 
   8   2   0      835.76      843.29     22.85 o 
  10   2   0      112.46      136.14      9.68 o 
  12   2   0        8.30      -11.44     11.44 o 
  14   2   0        7.37        1.80     17.02 o 
 -11   3   0       22.17       28.42     12.56 o 
  -9   3   0      232.95      243.11      9.95 o 
  -7   3   0      358.65      366.84     11.36 o 
  -5   3   0     1894.57     1902.43     50.58 o 
  -3   3   0      720.83      740.98     32.39 o 
  -1   3   0    11156.87    12613.17    691.11 o 
   1   3   0    11057.58    11452.36    290.99 o 
   3   3   0      725.15      812.33     47.36 o 
   5   3   0     1902.16     1905.59     44.02 o 
   7   3   0      369.83      381.31     12.24 o 
   9   3   0      241.69      242.06     11.26 o 
  11   3   0       20.55       30.41     12.62 o 
  13   3   0       25.86       14.34     14.72 o 
 -12   4   0       44.83       64.12     15.20 o 
 -10   4   0      565.20      562.86     22.38 o 
  -8   4   0      606.72      638.49     22.42 o 
  -6   4   0      146.96      145.42     13.22 o 
  -4   4   0      183.58      189.71     13.22 o 
  -2   4   0    18499.63    18784.83    721.81 o 
   0   4   0    30599.03    30657.50   1739.77 o 
   2   4   0    18457.59    19874.61    567.35 o 
   4   4   0      178.09      199.78      9.47 o 
   6   4   0      145.23      130.25      6.86 o 
   8   4   0      601.97      591.76     18.18 o 
  10   4   0      566.26      579.20     19.25 o 
  12   4   0       43.04       60.15     14.96 o 
  14   4   0        7.47        0.40     17.19 o 
 -13   5   0       80.00       68.74     17.85 o 
 -11   5   0      186.08      209.54     21.81 o 
  -9   5   0      922.24      908.04     30.61 o 
  -7   5   0     1134.00     1198.11     35.99 o 
  -5   5   0      143.71      132.86     12.56 o 
  -3   5   0     1056.81     1091.30     45.61 o 
  -1   5   0     3431.24     4286.81    108.88 o 
   1   5   0     3343.50     3873.43    135.70 o 
   3   5   0     1040.01     1089.33     21.98 o 
   5   5   0      135.56      132.72      6.08 o 
   7   5   0     1114.64     1151.35     32.90 o 
   9   5   0      898.42      903.77     35.01 o 
  11   5   0      183.56      217.30     18.89 o 
  13   5   0       78.69       91.90     17.76 o 
 -12   6   0        3.29        5.29     13.88 o 
 -10   6   0      171.87      171.13     13.46 o 
  -8   6   0      250.61      248.94     14.49 o 
  -6   6   0      209.69      195.65     17.19 o 
  -4   6   0     1720.56     1856.74     74.69 o 
  -2   6   0     1007.27     1132.14     32.71 o 
   0   6   0     8012.23     9771.50    491.78 o 
   2   6   0     1012.29     1134.71     26.62 o 
   4   6   0     1708.89     1849.28     42.94 o 
   6   6   0      214.87      228.68      9.14 o 
   8   6   0      251.23      239.16     10.74 o 
  10   6   0      175.58      184.75     16.08 o 
  12   6   0        3.10       -2.31     11.22 o 
 -13   7   0       14.52       27.76     17.19 o 
 -11   7   0       39.39       51.96     10.45 o 
  -9   7   0       41.14       25.51      8.64 o 
  -7   7   0     1030.72     1078.74     48.91 o 
  -5   7   0      316.33      295.46     20.49 o 
  -3   7   0     3401.86     3830.47    146.08 o 
  -1   7   0     1731.81     2167.46     64.12 o 
   1   7   0     1731.29     2004.81     50.79 o 
   3   7   0     3309.98     3794.59     71.72 o 
   5   7   0      325.28      325.15     11.04 o 
   7   7   0     1007.31     1031.00     27.45 o 
   9   7   0       41.91       29.95      6.53 o 
  11   7   0       39.00       54.98     17.19 o 
  13   7   0       12.79      -15.20     17.85 o 
 -12   8   0       26.02       35.03     17.19 o 
 -10   8   0      348.63      353.43     18.89 o 
  -8   8   0      329.59      305.38     24.46 o 
  -6   8   0      218.82      194.33     18.51 o 
  -4   8   0       30.81       36.35      9.25 o 
  -2   8   0     1134.97     1402.93     40.41 o 
   0   8   0      225.78      256.47     19.50 o 
   2   8   0     1133.46     1374.96     27.52 o 
   4   8   0       30.13       47.53      3.53 o 
   6   8   0      218.52      193.37      9.04 o 
   8   8   0      327.46      341.43     15.20 o 
  10   8   0      347.51      288.19     27.76 o 
  12   8   0       26.58       40.45      9.78 o 
 -13   9   0       37.71       24.46     19.17 o 
 -11   9   0      160.37      169.76     32.39 o 
  -9   9   0      278.52      302.29     17.95 o 
  -7   9   0      314.78      334.46     24.46 o 
  -5   9   0      449.44      468.65     27.76 o 
  -3   9   0     1759.42     1961.17     79.32 o 
  -1   9   0      711.90      793.18     24.46 o 
   1   9   0      703.32      732.81     18.41 o 
   3   9   0     1743.24     1913.87     37.83 o 
   5   9   0      450.63      452.38     14.25 o 
   7   9   0      322.86      300.93     16.00 o 
   9   9   0      272.02      272.12     16.65 o 
  11   9   0      157.23      150.61     16.86 o 
  13   9   0       38.26       44.95     21.81 o 
 -12  10   0      105.10      119.00     15.53 o 
 -10  10   0       16.30       13.75     10.25 o 
  -8  10   0      225.42      278.28     24.46 o 
  -6  10   0     1302.95     1390.07     62.79 o 
  -4  10   0      625.52      680.16     36.35 o 
  -2  10   0      218.98      224.48     10.62 o 
   0  10   0      187.11      218.14     16.86 o 
   2  10   0      225.36      233.72      9.27 o 
   4  10   0      633.51      678.16     18.86 o 
   6  10   0     1311.92     1361.06     35.06 o 
   8  10   0      218.75      251.13     15.34 o 
  10  10   0       16.51       17.98      7.48 o 
  12  10   0      105.20       97.37     13.45 o 
 -11  11   0       46.02       25.74     15.53 o 
  -9  11   0       71.97       73.45     12.38 o 
  -7  11   0       53.39       63.46     15.86 o 
  -5  11   0      306.65      354.95     25.78 o 
  -3  11   0      303.94      332.48     23.80 o 
  -1  11   0      714.88      715.65     23.05 o 
   1  11   0      688.86      668.68     15.46 o 
   3  11   0      295.52      322.07      8.86 o 
   5  11   0      294.19      312.70     16.52 o 
   7  11   0       48.87       63.06      8.68 o 
   9  11   0       69.43       81.24     12.23 o 
  11  11   0       43.21       26.31      9.04 o 
 -12  12   0       36.50       30.10     13.46 o 
 -10  12   0       31.70       30.03     11.91 o 
  -8  12   0       12.88        6.61     13.22 o 
  -6  12   0      693.11      727.10     40.32 o 
  -4  12   0     1085.97     1117.08     53.54 o 
  -2  12   0     1279.90     1301.94     39.91 o 
   0  12   0       36.59      163.93     12.56 o 
   2  12   0     1267.75     1304.41     24.35 o 
   4  12   0     1098.83     1135.30     36.45 o 
   6  12   0      692.02      702.59     26.87 o 
   8  12   0       12.57       10.66      6.71 o 
  10  12   0       33.87       35.33      9.29 o 
  12  12   0       38.28       31.07     11.90 o 
 -11  13   0       37.21       11.13     13.27 o 
  -9  13   0       31.22       21.15     16.52 o 
  -7  13   0       22.93        9.91     13.22 o 
  -5  13   0      138.00      148.06     19.17 o 
  -3  13   0      247.47      237.96     22.47 o 
  -1  13   0       96.02      140.13     15.86 o 
   1  13   0       99.16      109.19      6.22 o 
   3  13   0      240.99      263.27     10.67 o 
   5  13   0      132.78      167.61     12.04 o 
   7  13   0       23.38        9.87      7.93 o 
   9  13   0       30.30       26.49     11.24 o 
  11  13   0       36.04       27.10     17.85 o 
 -10  14   0       29.96       37.40     13.53 o 
  -8  14   0      104.04      102.45     19.83 o 
  -6  14   0      505.07      494.42     34.37 o 
  -4  14   0      813.01      805.75     45.61 o 
  -2  14   0       26.51       22.47     11.24 o 
   0  14   0      643.81      699.99     36.35 o 
   2  14   0       32.36       41.37      4.95 o 
   4  14   0      815.39      893.43     24.66 o 
   6  14   0      492.62      517.65     22.67 o 
   8  14   0       99.52       70.07     17.19 o 
  10  14   0       27.29       26.44     16.52 o 
  -9  15   0       71.25       60.81     21.15 o 
  -7  15   0      102.98       79.98     19.83 o 
  -5  15   0       22.39       19.17     13.88 o 
  -3  15   0      133.55      173.84     20.49 o 
  -1  15   0      174.28      170.54     18.51 o 
   1  15   0      174.50      153.35     16.52 o 
   3  15   0      133.36      164.97     11.19 o 
   5  15   0       22.25       35.03     11.90 o 
   7  15   0      103.18       97.83     18.51 o 
   9  15   0       70.92       67.42     19.17 o 
  -8  16   0       31.28       20.49     17.19 o 
  -6  16   0      296.08      301.41     29.08 o 
  -4  16   0      937.78      966.38     52.22 o 
  -2  16   0      533.38      549.95     35.03 o 
   0  16   0       98.21      134.84     17.85 o 
   2  16   0      536.96      573.74     32.39 o 
   4  16   0      933.06     1022.44     40.98 o 
   6  16   0      299.27      304.06     24.46 o 
   8  16   0       32.32        5.95     15.20 o 
  -7  17   0        1.82       -7.27     15.86 o 
  -5  17   0      233.74      251.84     27.10 o 
  -3  17   0       84.56      124.93     20.49 o 
  -1  17   0       24.78       21.15     13.88 o 
   1  17   0       26.60       37.68     12.56 o 
   3  17   0       88.18      104.44     15.86 o 
   5  17   0      235.13      243.91     21.81 o 
   7  17   0        1.69       -9.91      9.91 o 
  -6  18   0       84.52       69.40     21.15 o 
  -4  18   0      343.61      316.62     29.08 o 
  -2  18   0      512.76      567.13     37.02 o 
   0  18   0        1.82       -0.66     11.90 o 
   2  18   0      514.12      553.25     34.37 o 
  -5  19   0       21.82       18.51     17.85 o 
  -3  19   0      196.53      208.21     25.12 o 
  -1  19   0       97.11       96.51     19.83 o 
   1  19   0       95.19      142.78     19.83 o 
   3  19   0      200.18      202.93     22.47 o 
  -4  20   0      144.34      124.27     24.46 o 
  -2  20   0      138.82      140.79     23.80 o 
   0  20   0      144.27      201.60     25.78 o 
   2  20   0      140.88       99.81     19.83 o 
  -3  21   0      168.07      155.99     26.44 o 
  -1  21   0      249.98      288.19     31.07 o 
   1  21   0      256.65      276.96     29.74 o 
 -11   1   1      320.35      296.13     21.81 o 
  -9   1   1      788.08      812.92     25.44 o 
  -7   1   1      118.36      145.16      5.10 o 
  -5   1   1     3417.18     3476.87     84.29 o 
  -3   1   1     3658.47     3149.64    120.30 o 
  -1   1   1     5541.31     5043.40    186.40 o 
   1   1   1     9547.43     9244.86    284.84 o 
   3   1   1      306.48      309.88     10.98 o 
   5   1   1      144.34      123.17      7.70 o 
   7   1   1      575.50      549.44     22.20 o 
   9   1   1      726.81      796.27     30.38 o 
  11   1   1       31.13       20.24     20.49 o 
  13   1   1       22.68       37.02     15.89 o 
 -10   2   1       92.68      126.91     15.20 o 
  -8   2   1      128.98      122.76      6.48 o 
  -6   2   1       67.62       73.28      4.96 o 
  -4   2   1     2922.75     2944.12     73.27 o 
   0   2   1     3951.91     4465.78    392.96 o 
   2   2   1     1366.12     1375.91     35.77 o 
   4   2   1     2220.21     2237.47     50.50 o 
   6   2   1      258.89      248.39      8.98 o 
   8   2   1      410.22      421.46     14.17 o 
  10   2   1       25.61       29.48     10.98 o 
  12   2   1        3.52      -10.25     11.44 o 
 -11   3   1      471.08      540.69     31.07 o 
  -9   3   1      343.53      317.14     14.67 o 
  -7   3   1     1114.74     1109.15     45.61 o 
  -5   3   1     1202.02     1209.62     47.59 o 
  -3   3   1      146.55      135.50      9.25 o 
   1   3   1     9960.39    10514.25    231.47 o 
   3   3   1      195.44      192.70      5.26 o 
   5   3   1       12.17       18.65      2.68 o 
   7   3   1     1027.36     1008.94     31.88 o 
   9   3   1     1524.21     1533.18     52.11 o 
  11   3   1       64.94       78.55     14.49 o 
  13   3   1       49.38       66.98     17.29 o 
 -12   4   1      484.74      600.84     35.03 o 
 -10   4   1       22.28       24.42      8.26 o 
  -8   4   1      650.09      688.76     33.05 o 
  -6   4   1       68.61       81.96      9.25 o 
  -4   4   1     3915.46     4007.62    146.74 o 
   0   4   1     7968.23     8501.83    225.80 o 
   2   4   1    12539.04    13436.74    286.23 o 
   4   4   1     1009.50     1025.72     21.15 o 
   6   4   1     2082.68     1995.82     60.36 o 
   8   4   1      612.19      637.00     19.06 o 
  10   4   1      996.88     1049.01     39.49 o 
  12   4   1       64.38       79.15     15.14 o 
 -13   5   1       47.74       47.59     15.86 o 
 -11   5   1      282.78      255.81     23.13 o 
  -9   5   1       12.44       13.09      7.23 o 
  -7   5   1      604.70      575.73     29.74 o 
  -5   5   1     1756.16     1897.06     76.68 o 
  -3   5   1     2709.47     2835.67    109.06 o 
   1   5   1      371.23      418.86     12.26 o 
   3   5   1      399.85      499.11     13.03 o 
   5   5   1      387.71      407.97     12.41 o 
   7   5   1      134.43      122.87      9.83 o 
   9   5   1      204.93      239.66     16.00 o 
  11   5   1        9.81       -2.31     11.57 o 
  13   5   1       14.15        5.88     14.20 o 
 -12   6   1        7.57      -11.90     13.22 o 
 -10   6   1       70.21       62.19      9.98 o 
  -8   6   1      197.82      195.65     17.85 o 
  -6   6   1      796.68      811.04     37.68 o 
  -4   6   1      710.98      736.35     32.39 o 
   0   6   1      211.53      257.47      7.90 o 
   2   6   1     2989.63     3082.44     58.03 o 
   4   6   1     1235.94     1371.80     32.57 o 
   6   6   1      846.64      859.08     28.93 o 
   8   6   1      671.85      726.83     27.74 o 
  10   6   1        4.31       -8.26      8.26 o 
  12   6   1       58.03       69.22     14.87 o 
 -13   7   1       56.32       52.22     18.51 o 
 -11   7   1      115.39      133.41     13.55 o 
  -9   7   1      423.90      327.85     24.46 o 
  -7   7   1       30.49       26.44      9.91 o 
  -5   7   1       29.30       29.08      8.59 o 
  -3   7   1      304.19      282.91     18.51 o 
   1   7   1      682.32      837.75     43.53 o 
   3   7   1     1244.19     1380.36     27.77 o 
   5   7   1      101.47      107.39     15.20 o 
   7   7   1      702.29      615.17     24.72 o 
   9   7   1       25.01       24.05     11.90 o 
  11   7   1       12.37        6.58     16.19 o 
  13   7   1       10.96        5.95     19.17 o 
 -12   8   1       83.67       40.98     17.19 o 
 -10   8   1      617.83      656.37     36.35 o 
  -8   8   1       22.17        4.63     10.58 o 
  -6   8   1     1144.78     1049.00     48.91 o 
  -4   8   1      903.55      848.72     40.98 o 
   0   8   1     4787.19     5944.99    232.67 o 
   2   8   1     6883.03     7454.16    139.22 o 
   4   8   1     3199.32     3513.47     66.43 o 
   6   8   1      953.34      932.19     31.95 o 
   8   8   1     1966.53     1909.79     60.96 o 
  10   8   1      257.61      290.88     22.80 o 
  12   8   1      147.20      156.66     27.76 o 
 -13   9   1       20.09       21.81     18.51 o 
 -11   9   1       67.08       77.40     22.47 o 
  -9   9   1      420.96      454.76     29.74 o 
  -7   9   1      187.07      185.08     18.51 o 
  -5   9   1      588.39      604.81     33.71 o 
  -3   9   1      570.49      605.47     31.07 o 
  -1   9   1       94.65       87.25      6.61 o 
   1   9   1      711.58      826.21     31.79 o 
   3   9   1     2399.18     2619.27     50.86 o 
   5   9   1       67.57       71.70      4.84 o 
   7   9   1      504.21      524.32     17.41 o 
   9   9   1       62.55       86.25     17.19 o 
  11   9   1        5.13       12.56     16.52 o 
 -12  10   1       44.72       33.05     18.51 o 
 -10  10   1       29.10       19.83     13.88 o 
  -8  10   1      561.07      494.42     32.39 o 
  -6  10   1       81.86       89.23     15.20 o 
  -4  10   1     1167.94     1140.22     52.88 o 
  -2  10   1       73.63       74.03     10.58 o 
   0  10   1      318.71      361.56     17.19 o 
   2  10   1     1192.41     1301.75     26.69 o 
   4  10   1     1443.56     1501.08     31.15 o 
   6  10   1     2230.23     2187.96     52.96 o 
   8  10   1       22.11       29.74      5.88 o 
  10  10   1      121.86      106.51     21.81 o 
  12  10   1       37.84       30.77      9.69 o 
 -11  11   1      116.59       94.20     14.49 o 
  -9  11   1      324.55      259.77     25.12 o 
  -7  11   1       84.27       74.69     15.20 o 
  -5  11   1      792.04      793.86     40.98 o 
  -3  11   1      356.31      360.90     23.80 o 
  -1  11   1      201.49      232.67     12.56 o 
   1  11   1       48.34       58.42      3.98 o 
   3  11   1     1809.13     1917.61     38.51 o 
   5  11   1      188.30      188.23      7.54 o 
   7  11   1     1076.64     1006.36     35.23 o 
   9  11   1       60.60       40.23      8.80 o 
  11  11   1       24.67       27.03      9.58 o 
 -12  12   1        7.23       -7.11     12.89 o 
 -10  12   1       85.72       59.49     18.51 o 
  -8  12   1       22.86       35.03     14.54 o 
  -6  12   1       23.71       23.13     12.56 o 
  -4  12   1       68.00       50.24     12.56 o 
  -2  12   1     1512.31     1525.58     69.40 o 
   0  12   1     2738.82     3050.27     83.78 o 
   2  12   1       41.17       61.81      4.16 o 
   4  12   1     1007.48     1026.54     22.61 o 
   6  12   1      604.27      593.59     24.45 o 
   8  12   1      160.76      118.70     12.21 o 
  10  12   1      156.59      138.15     23.80 o 
 -11  13   1       25.27        4.55     12.13 o 
  -7  13   1      202.15      197.64     22.47 o 
  -5  13   1      238.54      245.23     22.47 o 
  -3  13   1     1070.39      974.31     50.90 o 
  -1  13   1      305.83      311.99     22.47 o 
   1  13   1     1343.40     1396.23     45.61 o 
   3  13   1      176.24      151.49      8.07 o 
   5  13   1      440.37      480.54     29.74 o 
   7  13   1      188.38      202.93     23.13 o 
   9  13   1       40.14       21.81     15.86 o 
  11  13   1       52.81       -0.66     16.52 o 
 -10  14   1       18.57       -5.95     15.86 o 
  -8  14   1       71.28       49.57     17.85 o 
  -6  14   1      225.31      247.87     24.46 o 
  -4  14   1      253.98      209.54     22.47 o 
  -2  14   1      204.84      183.10     17.85 o 
   0  14   1      169.11      165.91     10.48 o 
   2  14   1      162.50      141.28     15.20 o 
   4  14   1      684.34      701.98     37.02 o 
   6  14   1      170.01      160.62     20.49 o 
   8  14   1       12.02       18.51     14.54 o 
  10  14   1        7.72       -9.25     15.20 o 
  -9  15   1       62.94       55.52     19.83 o 
  -7  15   1       38.77       17.19     14.54 o 
  -5  15   1      197.81      212.18     22.47 o 
  -3  15   1      341.49      330.50     26.44 o 
  -1  15   1      356.40      292.16     23.13 o 
   1  15   1       41.67       41.64     11.24 o 
   5  15   1      225.78      281.58     24.46 o 
   7  15   1       16.20       17.19     13.22 o 
   9  15   1       58.51       70.07     19.17 o 
  -8  16   1       34.66        9.91     17.19 o 
  -6  16   1       26.95       11.90     14.54 o 
  -4  16   1       79.45       74.03     15.86 o 
  -2  16   1      183.42      140.13     18.51 o 
   0  16   1      282.41      268.36     22.47 o 
   2  16   1       29.20       21.15      9.91 o 
   6  16   1       45.36       37.68     14.54 o 
   8  16   1        3.59      -12.56     12.56 o 
  -9  17   1       46.01        6.61     19.17 o 
  -7  17   1       72.25       64.78     19.83 o 
  -5  17   1       64.95       87.25     19.17 o 
  -3  17   1      298.23      277.62     25.78 o 
  -1  17   1      292.11      283.57     24.46 o 
   1  17   1      284.49      283.57     23.80 o 
   3  17   1      209.24      253.82     21.81 o 
   7  17   1       37.18       21.81     15.20 o 
  -8  18   1      120.83      124.93     25.12 o 
  -6  18   1       59.29       25.78     17.85 o 
  -4  18   1      120.63      109.73     21.15 o 
  -2  18   1       52.14       72.05     17.19 o 
   0  18   1      126.46       97.17     17.19 o 
   2  18   1       66.71      103.78     15.86 o 
   4  18   1       28.37       67.42     13.88 o 
  -5  19   1        1.05       10.58     15.86 o 
  -3  19   1      133.12      140.79     22.47 o 
  -1  19   1      113.41       97.83     18.51 o 
   1  19   1       28.95       32.39     13.22 o 
   3  19   1       66.71       64.78     15.20 o 
  -4  20   1       26.11       11.24     17.19 o 
  -2  20   1      276.20      239.94     28.42 o 
   0  20   1      220.99      194.99     23.80 o 
   2  20   1      111.42      120.96     19.17 o 
  -3  21   1       83.07       31.07     20.49 o 
  -1  21   1       43.60       28.42     17.85 o 
   1  21   1        3.31       -0.66     13.88 o 
  -8   0   2     1292.52     1300.84     49.57 o 
  -6   0   2      426.49      502.36     21.15 o 
   0   0   2     7281.86     6655.65    158.31 o 
   2   0   2     4528.71     3799.26    103.97 o 
   4   0   2     1712.46     1883.18     77.34 o 
   6   0   2     1733.58     1689.50     75.35 o 
   8   0   2     2476.77     2646.63    111.05 o 
  12   0   2       48.54       46.27     20.49 o 
  -9   1   2     1111.28     1156.08     33.18 o 
  -7   1   2      603.43      534.94     28.42 o 
  -5   1   2     1116.44     1035.78     42.96 o 
  -1   1   2     5050.12     5194.76    171.20 o 
   1   1   2      829.79      798.20     15.99 o 
   3   1   2      204.25      193.77      6.69 o 
   5   1   2      738.32      795.93     27.11 o 
   7   1   2       73.01       79.10      9.35 o 
   9   1   2       44.71       30.79      9.57 o 
  11   1   2       23.38       15.40     11.86 o 
  13   1   2       42.74       31.14     21.81 o 
 -10   2   2      442.37      418.41     25.12 o 
  -8   2   2      701.02      652.17     23.13 o 
  -6   2   2      262.65      253.42      9.03 o 
   0   2   2     4987.59     4714.11    117.91 o 
   2   2   2      837.20      736.53     21.44 o 
   4   2   2     4175.58     4254.73     96.32 o 
   6   2   2     1270.29     1207.27     38.57 o 
   8   2   2      649.51      687.42     27.10 o 
  10   2   2      438.27      512.11     24.53 o 
  12   2   2       44.32       49.71     14.72 o 
 -11   3   2       92.53       90.56     14.54 o 
  -9   3   2       33.22       25.12      8.59 o 
  -7   3   2      301.80      256.47     17.19 o 
  -5   3   2     1294.10     1304.81     50.24 o 
  -1   3   2      259.12      285.55     12.56 o 
   1   3   2      204.49      197.30     11.29 o 
   3   3   2      873.27      980.54     41.51 o 
   5   3   2     1239.03     1360.51     41.83 o 
   7   3   2      369.39      393.56     22.80 o 
   9   3   2      343.10      388.77     20.08 o 
  11   3   2       75.89       90.66     20.82 o 
  13   3   2        7.22        5.39     18.18 o 
 -12   4   2      420.28      411.14     29.74 o 
  -8   4   2      313.26      304.06     19.83 o 
  -6   4   2       64.39       79.98      9.25 o 
   0   4   2    11392.21    11330.12    427.66 o 
   2   4   2       98.64      103.76      4.70 o 
   4   4   2     1045.48     1136.54     28.02 o 
   6   4   2       61.86       62.82      4.85 o 
   8   4   2     2295.00     2260.56     70.33 o 
  10   4   2      295.87      297.20     18.70 o 
  12   4   2      107.96      119.96     17.52 o 
 -11   5   2      458.88      459.39     30.41 o 
  -9   5   2      395.55      409.16     24.46 o 
  -7   5   2      148.15      141.45     13.22 o 
  -5   5   2     1572.72     1302.82     57.51 o 
   1   5   2     1029.85     1076.40     26.88 o 
   3   5   2      894.24      967.48     23.47 o 
   5   5   2      249.84      269.28     17.98 o 
   7   5   2      182.30      184.79     13.46 o 
   9   5   2      213.72      254.43     18.51 o 
  11   5   2      108.09      101.27     22.14 o 
  13   5   2        9.67       15.34     14.20 o 
 -12   6   2       38.71       42.30     15.20 o 
 -10   6   2      278.21      257.13     21.15 o 
  -8   6   2       31.34       20.49      9.25 o 
  -6   6   2      528.09      506.98     26.44 o 
   0   6   2      145.59      160.12      6.77 o 
   2   6   2      122.46      140.06      5.95 o 
   4   6   2      171.82      181.63      7.51 o 
   6   6   2      719.03      697.22     25.19 o 
   8   6   2      359.52      360.13     19.15 o 
  10   6   2       41.00       30.84     19.17 o 
  12   6   2       22.93       34.67     21.15 o 
 -13   7   2       19.67       -4.63     15.20 o 
  -9   7   2       95.56       95.84     14.54 o 
  -7   7   2      589.99      525.49     29.74 o 
  -5   7   2      329.63      313.31     19.17 o 
   1   7   2     1969.51     2396.76     52.16 o 
   3   7   2     2651.44     2916.48     64.35 o 
   5   7   2       94.41       97.69     11.09 o 
   7   7   2     1506.94     1505.38     49.05 o 
   9   7   2      115.10      167.59     19.83 o 
  11   7   2        8.42       17.00     22.47 o 
 -12   8   2       92.17       67.42     17.85 o 
 -10   8   2       30.79       21.15     12.56 o 
  -8   8   2       98.35       90.56     14.54 o 
  -6   8   2      680.72      704.62     35.03 o 
   0   8   2     2437.87     2757.38     74.93 o 
   2   8   2      237.87      220.72      6.75 o 
   4   8   2      798.25      837.18     21.92 o 
   6   8   2      137.36      123.64     11.10 o 
   8   8   2      400.52      399.78     19.56 o 
  10   8   2        1.38        2.59      8.92 o 
  12   8   2       16.27        1.98     18.51 o 
 -13   9   2      118.44      111.71     22.47 o 
 -11   9   2      228.08      220.11     23.13 o 
  -9   9   2      294.31      253.16     22.47 o 
  -7   9   2      480.52      441.54     27.76 o 
  -5   9   2      751.05      659.01     35.03 o 
   1   9   2      822.81      990.95     29.65 o 
   3   9   2     1024.53     1090.38     22.97 o 
   5   9   2     1306.81     1337.20     28.39 o 
   7   9   2      342.50      358.14     18.35 o 
   9   9   2       59.79       49.32     10.80 o 
  11   9   2      109.98      130.88     25.12 o 
 -12  10   2      107.60      132.20     22.47 o 
 -10  10   2       27.19        3.30     13.22 o 
  -8  10   2       61.69       44.95     13.88 o 
  -6  10   2     1543.38     1401.31     64.12 o 
  -4  10   2      251.87      269.69     20.49 o 
   0  10   2        9.69       19.83      3.48 o 
   2  10   2     1613.75     1726.60     34.86 o 
   4  10   2     2195.88     2389.07     47.46 o 
   6  10   2        6.90        3.53      3.50 o 
   8  10   2       20.87       35.73      9.04 o 
  10  10   2       31.96       42.96     18.51 o 
 -11  11   2        8.79      -12.56     12.56 o 
  -9  11   2      242.73      203.59     21.81 o 
  -7  11   2      257.02      232.67     21.15 o 
  -5  11   2      309.89      281.58     23.13 o 
   1  11   2      397.92      393.07     11.46 o 
   3  11   2      233.10      244.58     10.01 o 
   5  11   2      812.92      815.57     19.58 o 
   7  11   2       89.00       98.16      8.12 o 
   9  11   2       28.00        7.27     15.20 o 
  11  11   2        4.68      -17.85     17.85 o 
 -12  12   2       43.23       11.90     17.19 o 
 -10  12   2        9.13       -2.64     14.54 o 
  -8  12   2      126.10      142.11     19.17 o 
  -6  12   2      608.95      585.64     34.37 o 
  -4  12   2     1317.06     1322.65     59.49 o 
   0  12   2      401.58      420.39     22.47 o 
   2  12   2      775.77      793.45     21.59 o 
   4  12   2     1083.76     1083.14     28.40 o 
   6  12   2      170.84      208.59     10.07 o 
   8  12   2       82.99       85.27     19.17 o 
  10  12   2      118.77       86.59     22.47 o 
 -11  13   2        1.92      -15.20     15.20 o 
  -9  13   2       15.36       -5.29     13.22 o 
  -7  13   2      125.16       95.18     17.19 o 
  -5  13   2      268.20      269.69     22.47 o 
  -3  13   2       71.50       65.44     13.22 o 
   1  13   2       38.87       31.07      7.27 o 
   3  13   2      231.38      204.15      9.44 o 
   5  13   2      279.21      268.35     11.37 o 
   7  13   2       77.90       42.30     16.52 o 
   9  13   2        1.25       -7.27     14.54 o 
 -10  14   2      123.52       74.03     20.49 o 
  -8  14   2      354.14      350.33     29.08 o 
  -6  14   2      329.96      307.36     26.44 o 
  -4  14   2      114.07      103.78     15.86 o 
   0  14   2      416.70      421.05     22.47 o 
   2  14   2      283.66      305.61     13.53 o 
   4  14   2      332.29      319.13     17.19 o 
   6  14   2      407.50      398.58     29.74 o 
   8  14   2        0.45      -13.88     13.88 o 
  -9  15   2      170.99      145.42     22.47 o 
  -7  15   2      175.79      139.47     20.49 o 
  -5  15   2      139.40      110.39     17.85 o 
  -3  15   2      183.69      167.23     19.17 o 
  -1  15   2       67.41       76.68      9.91 o 
   1  15   2       20.40       30.56      5.55 o 
   3  15   2       56.34       62.13      9.91 o 
   5  15   2      507.75      480.54     31.73 o 
   7  15   2       18.78       20.49     14.54 o 
   9  15   2       45.53        9.91     16.52 o 
 -10  16   2        7.85        4.63     17.85 o 
  -8  16   2      172.22      120.96     22.47 o 
  -6  16   2      249.65      257.79     25.78 o 
  -4  16   2      147.72      107.08     17.85 o 
  -2  16   2       43.68       29.74     11.90 o 
   8  16   2      106.67       85.93     21.15 o 
  -9  17   2       38.30       22.47     18.51 o 
  -7  17   2      165.23      152.69     23.80 o 
  -5  17   2       14.26        0.00     13.22 o 
  -3  17   2       42.36       22.47     12.56 o 
  -1  17   2       15.57        0.00      9.91 o 
  -8  18   2       71.89       61.47     20.49 o 
  -6  18   2      160.41      131.54     23.13 o 
  -4  18   2      194.28      213.50     24.46 o 
  -2  18   2       24.98       17.85     13.22 o 
   0  18   2       73.53       98.49     16.52 o 
  -5  19   2       44.70       37.02     16.52 o 
  -3  19   2       72.99       66.10     17.85 o 
  -1  19   2       85.81       76.68     16.52 o 
   1  19   2      124.59      142.78     19.17 o 
   3  19   2       17.82       34.37     11.90 o 
  -4  20   2       31.76        3.30     15.86 o 
  -2  20   2       37.39       52.22     17.19 o 
   0  20   2       11.84       -2.64     12.56 o 
   2  20   2       35.52       68.08     15.86 o 
  -1  21   2      197.34      191.69     24.46 o 
  -7   1   3      360.64      349.01     16.52 o 
  -1   1   3     1903.59     1862.86     51.99 o 
   1   1   3     1829.59     1650.16     31.48 o 
   3   1   3     1981.73     2093.32     47.99 o 
   5   1   3     1785.66     1821.69    104.77 o 
   7   1   3      658.91      689.42     26.17 o 
   9   1   3      340.47      357.43     19.63 o 
  11   1   3      209.71      198.08     22.80 o 
  -8   2   3      647.75      580.35     27.76 o 
   0   2   3      866.74      849.06     17.14 o 
   2   2   3     1419.04     1373.07     33.77 o 
   4   2   3      314.47      308.54     11.18 o 
   6   2   3     1297.06     1344.29     43.23 o 
   8   2   3      158.52      141.55     13.31 o 
  10   2   3      110.18      109.60     14.72 o 
  12   2   3       15.19       12.87     12.85 o 
  -7   3   3      418.07      362.23     19.83 o 
  -1   3   3     3220.66     3098.22    103.12 o 
   1   3   3      917.86      962.13     19.10 o 
   3   3   3     2621.43     2704.93    102.45 o 
   5   3   3     1157.56     1200.28     30.05 o 
   7   3   3      363.53      300.75     16.36 o 
   9   3   3       95.93       94.09     12.85 o 
  11   3   3       44.59       39.73     12.59 o 
  -8   4   3      308.82      297.45     19.17 o 
  -2   4   3     1356.54     1289.60     52.88 o 
   0   4   3      846.46      842.51     17.22 o 
   2   4   3      307.39      306.99     10.37 o 
   4   4   3     1011.99     1020.47     39.60 o 
   6   4   3      346.39      349.88     23.13 o 
   8   4   3      383.93      330.64     18.93 o 
  10   4   3      269.52      288.57     18.70 o 
  12   4   3      157.62      130.79     18.23 o 
  -9   5   3       30.51       35.69      9.91 o 
  -7   5   3     2047.05     1918.87     77.34 o 
  -1   5   3     1468.13     1378.18     58.17 o 
   1   5   3     1465.18     1666.06     55.08 o 
   3   5   3      836.85      900.71     22.59 o 
   5   5   3       55.36       62.98      8.30 o 
   7   5   3     1321.99     1220.68     41.35 o 
   9   5   3        5.03        5.40      8.64 o 
  11   5   3       95.15       87.66     14.47 o 
 -10   6   3     1079.41     1009.34     47.59 o 
  -8   6   3      356.22      335.12     21.15 o 
   0   6   3      286.45      251.50     20.82 o 
   2   6   3       66.76       79.22      5.08 o 
   4   6   3     1302.25     1315.85     41.80 o 
   6   6   3      276.58      294.37     16.15 o 
   8   6   3      111.66      107.72     12.85 o 
  10   6   3       50.36       46.16     11.91 o 
  12   6   3      126.83      130.92     39.00 o 
 -13   7   3       91.51      111.05     19.83 o 
  -9   7   3       99.72      101.79     13.88 o 
  -7   7   3       72.24       79.32     11.24 o 
  -1   7   3      912.08      886.39     37.02 o 
   1   7   3      597.85      643.48     17.15 o 
   3   7   3      854.23      869.37     44.68 o 
   5   7   3      110.12       97.91      7.34 o 
   7   7   3       42.27       26.93     11.24 o 
   9   7   3        6.12       16.00      9.21 o 
  11   7   3      109.23      111.96     15.81 o 
 -10   8   3      581.55      573.08     32.39 o 
  -8   8   3      209.92      202.26     18.51 o 
  -6   8   3      974.15      870.53     42.30 o 
   0   8   3     1667.69     1648.75     47.89 o 
   2   8   3      343.94      322.68      8.86 o 
   4   8   3      275.57      312.14     11.33 o 
   6   8   3      529.90      522.46     17.20 o 
   8   8   3      379.58      391.41     26.77 o 
  10   8   3      118.60      122.12     28.75 o 
 -11   9   3      751.24      787.25     41.64 o 
  -9   9   3      231.72      206.89     20.49 o 
  -7   9   3       21.56       11.24      9.25 o 
   1   9   3      523.00      559.10     16.40 o 
   3   9   3      100.20      134.53      9.45 o 
   5   9   3      714.32      689.91     20.27 o 
   7   9   3        5.75        6.82      7.09 o 
   9   9   3       12.12       14.08      9.21 o 
  11   9   3       13.53       30.75     17.85 o 
 -10  10   3      233.73      226.72     22.47 o 
  -8  10   3      376.49      350.99     24.46 o 
  -6  10   3     1625.66     1608.20     69.40 o 
   0  10   3      175.66      183.32      9.57 o 
   2  10   3      468.25      466.30     18.30 o 
   4  10   3     1569.02     1674.14     40.08 o 
   6  10   3      177.71      175.49     11.76 o 
   8  10   3       53.45       61.02     15.86 o 
  10  10   3       95.10      106.56     28.09 o 
 -11  11   3       30.00       38.34     15.86 o 
  -9  11   3       74.24       52.88     15.20 o 
  -7  11   3      249.01      224.74     20.49 o 
   1  11   3      547.99      545.87     16.15 o 
   3  11   3      655.81      659.69     19.29 o 
   5  11   3      536.17      518.84     28.50 o 
   7  11   3       18.25       22.43     15.86 o 
   9  11   3       63.42       83.51     12.86 o 
 -10  12   3       86.18       84.61     17.85 o 
  -8  12   3      378.08      325.21     25.78 o 
  -6  12   3       50.45       58.17     12.56 o 
   0  12   3      198.00      262.42     16.52 o 
   2  12   3      358.94      334.55     18.56 o 
   4  12   3      306.60      277.03     16.34 o 
   6  12   3      107.40      114.65      8.83 o 
   8  12   3       50.47       44.95     17.19 o 
  10  12   3       29.11        8.59     18.51 o 
 -11  13   3      348.41      364.21     30.41 o 
  -9  13   3      282.24      172.52     23.13 o 
  -7  13   3       81.20       80.64     15.20 o 
  -5  13   3      650.32      593.57     35.69 o 
  -1  13   3      561.19      559.20     28.42 o 
   1  13   3      102.63      101.90      8.84 o 
   3  13   3      188.22      193.68      9.59 o 
   5  13   3        5.77       -2.83      4.52 o 
   7  13   3       26.29       20.49     15.20 o 
   9  13   3       30.52       62.79     21.15 o 
 -10  14   3        5.98        1.98     14.54 o 
  -8  14   3        5.19       -2.64     13.22 o 
  -6  14   3      292.93      280.26     24.46 o 
  -4  14   3      150.61      115.67     16.52 o 
   0  14   3      130.53      123.61     13.22 o 
   2  14   3      120.15      124.82      9.78 o 
   4  14   3       48.94       64.53      7.90 o 
   6  14   3        1.97       -6.10      6.10 o 
   8  14   3       17.70       -8.59     15.86 o 
  -9  15   3       45.21       48.91     17.85 o 
  -7  15   3      275.35      216.15     23.80 o 
  -5  15   3      203.17      175.16     21.15 o 
  -1  15   3      215.66      240.60     17.85 o 
   1  15   3      781.86      814.58     28.00 o 
   3  15   3       69.81       87.55      8.64 o 
   5  15   3      139.49      138.15     14.54 o 
   7  15   3      149.72      159.30     23.80 o 
  -8  16   3       11.03        2.64     14.54 o 
  -6  16   3       56.68       40.32     15.20 o 
  -4  16   3       13.93        2.64     10.58 o 
   0  16   3      140.72      117.66     13.88 o 
   2  16   3       64.41       60.57      7.90 o 
  -9  17   3       34.30       15.20     17.85 o 
  -7  17   3      136.23      117.66     21.15 o 
  -5  17   3      191.84      183.10     22.47 o 
  -3  17   3       45.74       37.02     13.22 o 
  -1  17   3      263.38      325.21     21.81 o 
  -6  18   3       27.88       17.19     15.20 o 
  -4  18   3       30.03       36.35     14.54 o 
  -2  18   3       97.13       85.93     17.19 o 
  -5  19   3      103.21      101.79     20.49 o 
  -3  19   3       24.90       62.13     17.19 o 
  -1  19   3       69.18       80.64     17.19 o 
  -4  20   3      120.34       92.54     19.17 o 
  -2  20   3      152.99      134.18     21.81 o 
   0  20   3      299.75      342.40     29.74 o 
   0   0   4     1171.45     1150.12     32.63 o 
   2   0   4      876.87      971.75     29.14 o 
   4   0   4      272.20      292.72     12.33 o 
   6   0   4      939.80      894.99     44.95 o 
   8   0   4      344.58      283.57     24.46 o 
  10   0   4       81.75      107.08     20.49 o 
  12   0   4       46.68       77.34     23.80 o 
  -1   1   4      483.94      461.45     10.54 o 
   1   1   4      160.53      162.53      5.92 o 
   3   1   4      524.25      564.82     13.40 o 
   5   1   4      193.00      174.24     15.53 o 
   7   1   4       26.90       27.76      7.95 o 
   9   1   4       25.04       29.89      9.57 o 
  11   1   4       76.86      100.86     15.61 o 
  -8   2   4     1885.17     1779.40     70.07 o 
  -2   2   4     7729.64     7606.74    297.45 o 
   0   2   4     1468.23     1405.03     27.66 o 
   2   2   4     3945.88     4022.75     75.74 o 
   4   2   4      507.78      446.44     14.04 o 
   6   2   4      282.86      291.11     15.65 o 
   8   2   4      108.29      115.22     12.59 o 
  10   2   4        1.70        0.83      9.11 o 
  12   2   4       44.04       73.07     19.17 o 
  -1   3   4       86.76       99.90      4.16 o 
   1   3   4     1307.87     1417.85     28.23 o 
   3   3   4      246.07      254.94      9.26 o 
   5   3   4      911.95      949.29     25.12 o 
   7   3   4      201.12      178.14     24.46 o 
   9   3   4        9.57       11.56      8.64 o 
  11   3   4       51.87       53.68     17.85 o 
  -8   4   4      107.57      116.34     11.90 o 
  -2   4   4     1572.08     1601.51     43.61 o 
   0   4   4      402.48      393.80      9.52 o 
   2   4   4      900.44      983.97     24.38 o 
   4   4   4      193.85      205.57      8.88 o 
   6   4   4      335.25      295.76     15.89 o 
   8   4   4       74.37       68.18     11.24 o 
  10   4   4       42.84       56.39     12.15 o 
  -9   5   4      471.20      451.46     25.12 o 
  -3   5   4      159.85      137.49      7.93 o 
  -1   5   4     1169.46     1075.25     33.18 o 
   1   5   4       77.02       61.86      4.55 o 
   3   5   4      329.35      297.58     12.12 o 
   5   5   4      151.95      140.66      8.26 o 
   7   5   4       71.88       85.60     10.98 o 
   9   5   4        2.58       -5.40      8.64 o 
  11   5   4       37.25       42.30     13.09 o 
  -8   6   4      407.93      347.68     22.47 o 
  -2   6   4      825.34      725.77     32.39 o 
   0   6   4      602.13      587.43     29.80 o 
   2   6   4      416.40      417.08     12.96 o 
   4   6   4      581.46      618.12     17.88 o 
   6   6   4      129.90      136.58      9.28 o 
   8   6   4       84.29       76.16     11.91 o 
  10   6   4        0.04       -9.03      9.03 o 
  -9   7   4      709.26      702.64     35.03 o 
  -1   7   4      212.23      188.17     15.86 o 
   1   7   4      319.67      334.16     11.05 o 
   3   7   4      299.26      286.65     10.79 o 
   5   7   4     1098.40     1141.44     29.82 o 
   7   7   4      164.24      150.49     13.73 o 
   9   7   4       39.18       29.80     10.25 o 
  11   7   4       50.83       53.82     31.40 o 
 -10   8   4      169.96      180.45     18.51 o 
  -8   8   4       51.77       37.02      9.91 o 
   0   8   4      125.78      108.24      7.01 o 
   2   8   4      195.47      191.69      8.52 o 
   4   8   4      290.79      276.28     11.52 o 
   6   8   4      120.33      109.51      9.92 o 
   8   8   4        7.90       -5.00      7.43 o 
  10   8   4        8.93        7.79     11.90 o 
  -9   9   4      126.96      117.00     15.86 o 
  -1   9   4     1076.24     1055.61     45.61 o 
   1   9   4      385.30      373.60     12.45 o 
   3   9   4      985.34      987.71     26.56 o 
   5   9   4       98.65      100.76      8.33 o 
   7   9   4       93.38       86.75     11.66 o 
   9   9   4      114.32      140.85     26.11 o 
 -10  10   4       14.48       15.20     11.90 o 
  -8  10   4      275.05      243.25     21.81 o 
   0  10   4      524.39      512.93     26.44 o 
   2  10   4      608.93      574.68     17.91 o 
   4  10   4      351.06      335.39     13.26 o 
   6  10   4       16.55       12.25      5.77 o 
   8  10   4       44.24       39.74     10.80 o 
  10  10   4       26.74       24.02     32.06 o 
 -11  11   4      163.59      204.25     22.47 o 
  -9  11   4       50.19       40.32     13.22 o 
  -7  11   4      300.06      290.18     23.13 o 
  -1  11   4       47.98       46.27      8.59 o 
   1  11   4      201.26      214.50     11.66 o 
   3  11   4      355.31      387.21     13.80 o 
   5  11   4      111.89      139.96      9.49 o 
   7  11   4      115.56      129.73     10.34 o 
   9  11   4       76.72      104.60     24.79 o 
 -10  12   4      110.11       92.54     17.85 o 
  -8  12   4      148.09      146.08     18.51 o 
   0  12   4      129.90      114.35     12.56 o 
   2  12   4      447.53      453.56     18.68 o 
   4  12   4      134.30      150.75      9.40 o 
   6  12   4       94.97       86.98     10.69 o 
   8  12   4      110.45      141.95     43.30 o 
 -11  13   4       58.36       50.90     17.85 o 
  -9  13   4       30.54       21.15     13.88 o 
  -7  13   4      310.82      298.11     24.46 o 
  -1  13   4      122.51      138.15     14.54 o 
   1  13   4        3.15       -4.96      4.96 o 
   3  13   4       36.01       32.90      6.96 o 
   5  13   4       90.54      107.27      9.10 o 
   7  13   4       10.39       -1.47      6.16 o 
 -10  14   4      103.69      102.45     20.49 o 
  -6  14   4      111.27      118.98     17.19 o 
   0  14   4      162.49      165.91     15.86 o 
   2  14   4      262.19      270.05     14.00 o 
   4  14   4      242.34      242.81     19.17 o 
   6  14   4       47.33       47.64      8.84 o 
   8  14   4        5.63      -15.86     15.86 o 
  -9  15   4       65.66       56.85     17.19 o 
  -7  15   4       17.17        8.59     12.56 o 
  -1  15   4       18.73       17.85      7.93 o 
   1  15   4      123.02      148.59     11.19 o 
   3  15   4      101.52      121.09     10.72 o 
   5  15   4       49.02       58.83     11.90 o 
  -8  16   4      133.64       89.23     19.17 o 
  -6  16   4      281.89      217.47     24.46 o 
  -2  16   4      205.37      220.77     19.17 o 
   0  16   4       64.35       75.04      9.11 o 
   2  16   4      359.39      416.86     18.42 o 
   4  16   4       44.48       22.47      9.91 o 
  -7  17   4       17.33      -11.24     12.56 o 
  -5  17   4       36.33       17.19     13.22 o 
  -1  17   4       20.06       21.81      9.25 o 
   1  17   4      127.60      121.84     11.39 o 
  -4  18   4      202.68      189.71     23.13 o 
  -2  18   4       69.61       52.88     12.56 o 
   0  18   4      140.25      132.86     17.85 o 
  -5  19   4      168.64      179.13     23.80 o 
  -3  19   4       65.01       81.96     17.85 o 
  -2  20   4       25.40       37.68     15.86 o 
  -1   1   5      820.17      786.58     17.21 o 
   1   1   5     1521.33     1523.96     30.98 o 
   3   1   5      727.73      741.56     17.43 o 
   5   1   5      710.27      682.52     41.22 o 
   7   1   5      218.55      191.56     15.42 o 
   9   1   5       33.39       52.92     10.98 o 
  11   1   5       27.78       22.47     11.68 o 
  -2   2   5      849.60      862.82     25.86 o 
   0   2   5      353.29      337.09      9.13 o 
   2   2   5      464.81      469.22     12.43 o 
   4   2   5      516.13      483.37     15.85 o 
   6   2   5      319.07      267.44     15.42 o 
   8   2   5       30.48       24.29      9.11 o 
  10   2   5       18.62       26.16     10.51 o 
  -3   3   5      408.69      359.58     19.17 o 
  -1   3   5      607.65      596.35     13.24 o 
   1   3   5      622.97      630.37     14.65 o 
   3   3   5      462.38      446.82     17.45 o 
   5   3   5      575.84      557.05     17.99 o 
   7   3   5      138.33      131.57     13.09 o 
   9   3   5        1.70        4.19      8.17 o 
  11   3   5       84.92      108.66     16.59 o 
  -4   4   5      658.53      564.49     27.10 o 
  -2   4   5      814.11      764.58     22.38 o 
   0   4   5      551.61      504.68     12.28 o 
   2   4   5      829.39      859.90     19.25 o 
   4   4   5       76.79       69.16      6.41 o 
   6   4   5      102.04       96.32      8.26 o 
   8   4   5       37.48       40.01      9.82 o 
  10   4   5       10.57       18.08     10.72 o 
  -9   5   5      897.28      875.16     40.32 o 
  -3   5   5      203.64      184.20      7.70 o 
  -1   5   5      494.01      469.19     12.77 o 
   1   5   5      263.86      256.68      7.92 o 
   3   5   5      554.38      530.42     16.62 o 
   5   5   5      999.04      933.19     26.26 o 
   7   5   5       26.98       26.11      8.88 o 
   9   5   5       33.91       35.61     10.63 o 
  -4   6   5      451.38      440.88     18.51 o 
  -2   6   5     1221.82     1035.36     30.75 o 
   0   6   5     1276.71     1186.27     51.62 o 
   2   6   5      807.66      779.50     21.58 o 
   4   6   5     1140.29     1113.95     29.71 o 
   6   6   5      109.13      111.32      9.14 o 
   8   6   5       35.34       24.49      9.57 o 
  10   6   5       31.66       31.07     12.56 o 
  -9   7   5       11.78       15.86      8.59 o 
  -1   7   5      173.82      162.44     16.19 o 
   1   7   5      646.19      611.28     17.66 o 
   3   7   5      225.89      203.79      9.53 o 
   5   7   5      341.57      331.93     13.32 o 
   7   7   5       27.02       15.53      9.58 o 
   9   7   5       33.02       47.55     11.86 o 
 -10   8   5       40.65       39.66     11.90 o 
   0   8   5     1598.82     1544.14     47.82 o 
   2   8   5        7.94       -3.54      3.54 o 
   4   8   5      593.45      567.48     18.41 o 
   6   8   5       73.10       63.51      7.57 o 
   8   8   5       16.03       23.77     12.89 o 
  10   8   5       12.06        2.31     19.50 o 
  -9   9   5        3.32        5.95      8.59 o 
  -1   9   5      526.90      577.05     29.08 o 
   1   9   5      263.49      259.20     10.54 o 
   3   9   5      188.93      199.72     13.89 o 
   5   9   5       20.32       12.76      5.55 o 
   7   9   5       47.11       29.64      8.54 o 
   9   9   5       24.87       28.11     11.86 o 
 -10  10   5       27.24       19.83     11.24 o 
   0  10   5      696.98      677.98     24.04 o 
   2  10   5     2691.68     2679.31     62.88 o 
   4  10   5      398.47      401.46     14.84 o 
   6  10   5       63.45       52.14      9.17 o 
   8  10   5       24.44       30.51     11.27 o 
  -9  11   5      186.96      198.96     20.49 o 
  -1  11   5     1089.63      960.43     44.29 o 
   1  11   5      949.70      900.92     31.27 o 
   3  11   5      288.30      281.47     12.16 o 
   5  11   5       51.27       54.81      7.60 o 
   7  11   5      107.29      114.63     10.69 o 
 -10  12   5       60.47       52.22     15.20 o 
  -8  12   5        5.14       13.88     10.58 o 
  -2  12   5      171.91      188.38     15.86 o 
   0  12   5       50.43       42.61      8.92 o 
   2  12   5       76.13       91.91      9.31 o 
   4  12   5       79.09       82.73      9.50 o 
   6  12   5        7.84        1.63      6.07 o 
   8  12   5       30.93       35.34     12.22 o 
 -11  13   5      137.19      124.93     21.15 o 
  -9  13   5       80.90       85.27     15.86 o 
  -1  13   5      114.93      111.71     13.22 o 
   1  13   5       55.43       53.87     11.57 o 
   3  13   5       45.46       59.07     13.88 o 
   5  13   5       26.35       22.33      7.43 o 
   7  13   5       47.46       46.47      8.90 o 
 -10  14   5        7.71       11.90     14.54 o 
  -8  14   5       92.92       74.03     16.52 o 
  -2  14   5      153.14      184.42     17.19 o 
   0  14   5      174.48      179.76     15.20 o 
   2  14   5      329.10      346.21     16.36 o 
   4  14   5       56.38       77.51      9.68 o 
   6  14   5        4.95        5.42      7.14 o 
  -9  15   5       87.98       72.71     17.19 o 
  -7  15   5      195.97      154.67     21.15 o 
  -1  15   5      443.72      457.41     27.10 o 
   1  15   5      201.46      202.17     12.85 o 
   3  15   5      115.94      117.96     11.19 o 
   5  15   5       83.89       88.46     10.80 o 
  -8  16   5      126.87      102.45     21.15 o 
  -6  16   5        3.07        3.30     11.24 o 
  -2  16   5       23.81       14.54      9.25 o 
   0  16   5        9.82        6.90      5.72 o 
   2  16   5       11.26       13.18      6.83 o 
   4  16   5       21.48       33.52      8.84 o 
  -7  17   5       12.03       13.22     15.20 o 
  -3  17   5      351.06      360.24     25.12 o 
  -1  17   5       80.26       98.65     17.85 o 
   1  17   5       90.99       95.84     16.86 o 
   3  17   5       32.17       27.76     10.58 o 
  -6  18   5        8.19       -1.32     13.22 o 
  -4  18   5        4.71       10.58      9.25 o 
  -2  18   5       47.46       58.17     12.56 o 
   0  18   5       71.19       89.84     22.80 o 
   2  18   5        5.08       10.58      9.25 o 
  -3  19   5      126.48      164.59     19.83 o 
  -1  19   5       74.20       57.51     14.54 o 
  -2   0   6     1751.43     1603.53     46.36 o 
   0   0   6      590.94      615.52     31.73 o 
   2   0   6     1952.14     1875.20     54.27 o 
   4   0   6      456.99      414.07     17.69 o 
   6   0   6      209.87      213.50     21.15 o 
   8   0   6      317.12      302.74     27.10 o 
  10   0   6       14.98       13.88     14.54 o 
  -3   1   6        0.77       -2.54      2.54 o 
  -1   1   6      261.21      249.70      8.87 o 
   1   1   6       18.70       14.86      3.09 o 
   3   1   6      280.63      284.09      9.35 o 
   5   1   6       17.08        9.13      4.84 o 
   7   1   6       48.75       49.61     10.04 o 
   9   1   6       14.53       25.15      9.78 o 
  -2   2   6      422.73      405.06     15.07 o 
   0   2   6     3531.79     3474.03     67.48 o 
   2   2   6     1801.38     1825.68     37.90 o 
   4   2   6      373.25      395.35     14.32 o 
   6   2   6      320.37      323.22     17.76 o 
   8   2   6       86.86       73.69     11.91 o 
  10   2   6       62.30       90.49     14.25 o 
  -3   3   6      473.37      453.50     15.14 o 
  -1   3   6      415.39      419.79     11.02 o 
   1   3   6      675.84      707.64     16.78 o 
   3   3   6      572.85      568.94     14.96 o 
   5   3   6       70.63       64.62      7.29 o 
   7   3   6      113.60       98.83     12.38 o 
   9   3   6       21.47       21.58     10.04 o 
  -4   4   6      420.67      423.78     14.93 o 
  -2   4   6      171.43      146.80      6.30 o 
   0   4   6      940.62      879.00     19.66 o 
   2   4   6      157.01      145.52      6.70 o 
   4   4   6       81.97       87.19      7.68 o 
   6   4   6       58.90       46.78      8.45 o 
   8   4   6       29.05       33.02     10.04 o 
  -3   5   6      123.78      119.96      7.27 o 
  -1   5   6      684.90      642.44     15.08 o 
   1   5   6      990.78      969.52     26.17 o 
   3   5   6      115.19      126.62      8.46 o 
   5   5   6       48.24       61.26      8.21 o 
   7   5   6       28.46       40.95      9.78 o 
   9   5   6       18.02       24.50     10.98 o 
  -2   6   6      138.96      130.69     15.20 o 
   0   6   6      295.49      278.58     21.10 o 
   2   6   6      592.17      615.24     18.68 o 
   4   6   6      329.23      334.44     13.44 o 
   6   6   6       82.63       69.48      9.80 o 
   8   6   6       35.26       41.27     10.72 o 
  -1   7   6     1056.31      962.96     25.53 o 
   1   7   6      436.65      379.39     13.60 o 
   3   7   6     1012.85     1031.25     28.06 o 
   5   7   6      186.73      195.17     11.07 o 
   7   7   6       30.90       30.42      9.50 o 
   9   7   6       79.38       80.40     14.96 o 
  -2   8   6      299.15      271.01     18.51 o 
   0   8   6      207.15      201.94      9.25 o 
   2   8   6      245.54      239.29     10.79 o 
   4   8   6       48.81       59.09      7.00 o 
   6   8   6        1.54        4.87      5.55 o 
   8   8   6       12.21        7.15     10.16 o 
  -1   9   6      631.23      554.54     21.70 o 
   1   9   6      725.43      672.41     20.32 o 
   3   9   6       48.72       46.00      6.30 o 
   5   9   6      121.49      115.67      9.49 o 
   7   9   6       99.51      102.23     10.38 o 
 -10  10   6       22.27       42.30     12.56 o 
  -2  10   6        0.62        1.98      5.95 o 
   0  10   6      388.12      344.90     16.34 o 
   2  10   6      128.84      116.53     10.45 o 
   4  10   6       17.22       22.43      6.00 o 
   6  10   6       28.88       26.48      7.33 o 
   8  10   6       41.58       37.23     17.85 o 
  -9  11   6       40.32       34.37     11.90 o 
  -1  11   6      161.73      158.74     11.57 o 
   1  11   6      144.84      133.83     13.55 o 
   3  11   6      183.27      194.63     12.85 o 
   5  11   6       91.61      107.89     12.43 o 
   7  11   6       11.02       21.40      7.83 o 
 -10  12   6       11.50       11.24     12.56 o 
  -2  12   6       35.15       32.39      9.25 o 
   0  12   6      202.31      239.03     13.53 o 
   2  12   6      109.23      111.48     10.45 o 
   4  12   6      126.35      141.14     12.33 o 
   6  12   6      131.64      140.76     13.64 o 
  -9  13   6      195.70      158.64     21.15 o 
  -3  13   6      475.78      507.64     28.42 o 
  -1  13   6       90.60       78.52     12.89 o 
   1  13   6       85.75       87.03      9.57 o 
   3  13   6      165.39      136.86     24.79 o 
   5  13   6       24.49       25.35      8.41 o 
  -8  14   6       13.71       11.24     11.90 o 
  -2  14   6      238.98      231.35     18.51 o 
   0  14   6       15.89       15.68      6.35 o 
   2  14   6      325.79      310.67     23.13 o 
   4  14   6       98.02      101.30     12.23 o 
  -9  15   6        0.28       17.19     13.88 o 
  -3  15   6       94.06      105.76     15.20 o 
  -1  15   6        0.61       -2.93      5.24 o 
   1  15   6       16.64        3.30      6.35 o 
   3  15   6       13.20        9.58     10.25 o 
  -8  16   6       68.73       55.52     17.19 o 
  -4  16   6       96.59      107.08     15.86 o 
  -2  16   6      138.68      152.03     17.19 o 
   0  16   6      137.88      139.57     20.16 o 
   2  16   6       33.32       21.44     14.21 o 
  -3  17   6       50.33       55.52     13.88 o 
  -1  17   6       62.15       48.21      9.11 o 
   1  17   6       13.31       18.05      9.58 o 
  -4  18   6       68.01       78.66     15.86 o 
  -2  18   6      108.17      119.88     34.70 o 
   0  18   6      101.03       98.04     11.57 o 
  -3   1   7      519.67      499.46     13.02 o 
  -1   1   7      656.71      632.81     15.51 o 
   1   1   7     1431.09     1399.77     29.96 o 
   3   1   7     1162.66     1151.19     26.24 o 
   5   1   7       41.95       48.08      7.19 o 
   7   1   7      147.86      158.95     16.86 o 
  -4   2   7        5.62        4.83      3.65 o 
  -2   2   7      229.05      238.00      8.19 o 
   0   2   7        0.46       -0.63      3.02 o 
   2   2   7      547.06      549.01     14.80 o 
   4   2   7      174.37      171.94     10.40 o 
   6   2   7       17.36       28.81     15.53 o 
   8   2   7       27.90       30.88     10.51 o 
  -5   3   7       54.27       44.29      8.59 o 
  -3   3   7      182.13      154.12      7.23 o 
  -1   3   7      507.25      485.01     12.72 o 
   1   3   7      923.77      929.77     24.14 o 
   3   3   7       52.64       47.60      5.33 o 
   5   3   7       30.09       29.25      6.31 o 
   7   3   7       12.74       12.63      8.92 o 
  -4   4   7      126.35      127.79      7.48 o 
  -2   4   7      351.31      344.63     10.25 o 
   0   4   7       30.36       31.68      4.08 o 
   2   4   7      390.17      380.14     16.53 o 
   4   4   7      143.88      143.68      9.91 o 
   6   4   7       20.51       28.47      6.97 o 
   8   4   7       74.46       82.99     13.31 o 
  -3   5   7       19.56       13.71      4.42 o 
  -1   5   7      723.54      701.59     17.00 o 
   1   5   7      671.69      646.02     19.67 o 
   3   5   7      397.68      372.19     18.06 o 
   5   5   7       66.68       65.96      7.84 o 
   7   5   7       15.95       24.05      9.57 o 
  -2   6   7        0.07       -2.31      3.01 o 
   0   6   7      225.99      190.26      9.39 o 
   2   6   7      601.70      561.02     18.68 o 
   4   6   7      176.59      169.94     10.79 o 
   6   6   7       46.67       33.27      7.14 o 
   8   6   7       26.20       39.38     11.44 o 
  -3   7   7      115.61      124.93     13.22 o 
  -1   7   7      672.99      645.16     23.99 o 
   1   7   7       22.60       20.18      5.15 o 
   3   7   7       70.14       78.43     12.72 o 
   5   7   7        1.23        4.66      5.15 o 
   7   7   7       10.06       24.25     22.47 o 
  -2   8   7      162.65      160.10     10.98 o 
   0   8   7      104.95       91.44      9.31 o 
   2   8   7      273.85      276.92     12.14 o 
   4   8   7      204.38      205.10     17.03 o 
   6   8   7      113.57      123.61     10.77 o 
  -3   9   7      208.39      208.87     17.19 o 
  -1   9   7        6.02        2.64      4.76 o 
   1   9   7      102.07       98.06     10.91 o 
   3   9   7        9.67       17.01      5.53 o 
   5   9   7        1.92        1.80      5.82 o 
   7   9   7        2.03       -5.25      7.06 o 
  -2  10   7       29.84       32.47      8.26 o 
   0  10   7      673.89      687.44     35.03 o 
   2  10   7      127.32       97.32     11.90 o 
   4  10   7      132.63      157.46     13.83 o 
   6  10   7       55.01       59.36      9.13 o 
  -3  11   7      570.42      542.68     30.41 o 
  -1  11   7      430.73      403.21     25.78 o 
   1  11   7      134.92      131.40     11.44 o 
   3  11   7      114.00      119.26     11.39 o 
   5  11   7      115.37       93.82     11.90 o 
 -10  12   7       42.26       33.05     13.88 o 
  -4  12   7       53.61       44.29     10.58 o 
  -2  12   7      169.88      184.94     12.85 o 
   0  12   7       59.42       37.09     10.91 o 
   2  12   7       69.89       66.10      9.50 o 
   4  12   7       21.14       24.83      8.41 o 
  -3  13   7      329.75      370.82     25.12 o 
  -1  13   7       94.36       76.16     12.56 o 
   1  13   7       29.81       39.20     11.90 o 
   3  13   7       77.08       54.89      9.68 o 
  -4  14   7      166.41      132.86     17.19 o 
  -2  14   7       13.54       11.03      6.02 o 
   0  14   7       40.54       39.00      8.37 o 
   2  14   7       37.98       39.73      8.56 o 
   4  14   7       10.59       24.03      8.41 o 
  -3  15   7      219.06      224.08     19.83 o 
  -1  15   7      141.96      141.68     25.78 o 
   1  15   7       22.81       18.65      7.43 o 
  -4  16   7       26.44       25.12     11.24 o 
  -2  16   7       79.97       54.71     14.21 o 
   0  16   7        9.94        6.91      7.14 o 
  -4   0   8       50.12       49.07      7.14 o 
  -2   0   8      640.28      656.48     23.31 o 
   0   0   8      493.48      516.66     20.23 o 
   2   0   8       70.53       77.27      8.84 o 
   4   0   8       86.02       90.81     10.16 o 
   6   0   8      169.54      143.44     21.15 o 
  -5   1   8       20.69       22.01      5.24 o 
  -3   1   8      464.96      502.57     13.26 o 
  -1   1   8       99.43      101.93      6.25 o 
   1   1   8       47.96       45.31      5.15 o 
   3   1   8       33.28       27.89      5.44 o 
   5   1   8        9.35       12.06      6.12 o 
   7   1   8        5.35        1.84      8.64 o 
  -6   2   8       60.63       66.10     10.58 o 
  -4   2   8       11.40        4.57      3.16 o 
  -2   2   8      775.29      833.91     19.77 o 
   0   2   8      245.52      265.51      9.37 o 
   2   2   8       79.15       76.77      6.25 o 
   4   2   8        8.10        6.66      4.95 o 
   6   2   8        0.34        0.02      7.14 o 
  -5   3   8      160.43      192.32     10.51 o 
  -3   3   8      113.07      122.94      8.30 o 
  -1   3   8      391.86      411.65     12.10 o 
   1   3   8       38.93       37.99      4.90 o 
   3   3   8      243.20      245.39      9.91 o 
   5   3   8       85.43       92.69     10.32 o 
   7   3   8       25.48       44.60     16.19 o 
  -4   4   8      107.42      137.49     13.88 o 
  -2   4   8       93.71       96.89      6.23 o 
   0   4   8      268.64      277.11      9.70 o 
   2   4   8       30.64       37.44      5.26 o 
   4   4   8       16.66        7.35      5.42 o 
   6   4   8       35.28       41.74      7.96 o 
  -3   5   8      347.99      314.57     15.34 o 
  -1   5   8      596.00      594.41     18.67 o 
   1   5   8       64.62       65.69      5.66 o 
   3   5   8      137.75      136.17      9.91 o 
   5   5   8       61.15       62.89      8.26 o 
  -4   6   8        3.66        0.66      5.95 o 
  -2   6   8       44.51       55.66      7.90 o 
   0   6   8      303.57      317.94     12.96 o 
   2   6   8       53.06       65.64      8.77 o 
   4   6   8       28.47       20.43      6.21 o 
   6   6   8        4.27        8.87      8.01 o 
  -3   7   8      388.71      403.87     25.12 o 
  -1   7   8       70.84       55.72     11.57 o 
   1   7   8      667.14      656.03     22.20 o 
   3   7   8       91.04       98.45      8.80 o 
   5   7   8      202.32      197.27     12.91 o 
  -4   8   8       28.14       20.49      8.59 o 
  -2   8   8       55.94       46.65      7.90 o 
   0   8   8      122.18      135.05     11.19 o 
   2   8   8       39.66       26.90      6.96 o 
   4   8   8       81.98       84.33      9.02 o 
   6   8   8       34.20       19.17     11.24 o 
  -3   9   8      222.63      218.74     16.19 o 
  -1   9   8      335.50      329.84     23.13 o 
   1   9   8       61.12       68.08      8.84 o 
   3   9   8      146.21      127.76     12.04 o 
   5   9   8      131.16      128.73     11.16 o 
  -4  10   8      154.88      155.99     17.19 o 
  -2  10   8      114.76       85.32     21.81 o 
   0  10   8        3.55        5.68      5.72 o 
   2  10   8       26.51       21.71      7.43 o 
   4  10   8       37.05       30.24     15.86 o 
  -3  11   8       42.40       51.67      8.56 o 
  -1  11   8      155.51      173.84     17.85 o 
   1  11   8       63.61       45.45      8.41 o 
   3  11   8       44.41       50.67      9.50 o 
  -4  12   8       53.85       48.91     11.90 o 
  -2  12   8       47.98       42.18      8.17 o 
   0  12   8       20.17       29.25      7.60 o 
   2  12   8       29.98       25.82     14.21 o 
  -5  13   8       50.56       62.79     13.88 o 
  -3  13   8       32.80       32.14      7.78 o 
  -1  13   8       11.00       11.99      6.49 o 
   1  13   8       75.72       68.44     11.57 o 
  -4  14   8       82.83       95.18     15.86 o 
  -2  14   8       48.80       54.87     10.25 o 
   0  14   8       55.31       44.48     16.86 o 
  -3  15   8        6.43        3.15      6.83 o 
  -1  15   8        5.47        0.66      6.35 o 
  -5   1   9      343.22      384.33     12.02 o 
  -3   1   9      196.77      214.73      8.70 o 
  -1   1   9      543.49      570.21     15.65 o 
   1   1   9      335.62      296.12     10.97 o 
   3   1   9       62.31       73.08      6.72 o 
   5   1   9       85.59       90.80     12.85 o 
  -4   2   9       37.53       37.25      4.85 o 
  -2   2   9       75.33       85.33      8.30 o 
   0   2   9      295.27      298.96     10.68 o 
   2   2   9        6.10        4.04      4.15 o 
   4   2   9       16.24       17.12      6.40 o 
  -5   3   9      117.61      126.58     14.54 o 
  -3   3   9      218.08      226.53     10.95 o 
  -1   3   9      289.86      300.63     11.13 o 
   1   3   9       62.21       72.65      9.05 o 
   3   3   9        5.44        1.44      5.17 o 
   5   3   9       28.96       32.31      7.67 o 
  -4   4   9      105.39      119.89     32.39 o 
  -2   4   9       15.20       11.22      4.86 o 
   0   4   9       96.61       97.44     10.35 o 
   2   4   9       13.86        4.32      7.35 o 
   4   4   9        7.46       15.78      6.41 o 
  -5   5   9       12.29        2.64      7.93 o 
  -3   5   9       84.65       95.65     10.16 o 
  -1   5   9       31.39       34.10      7.14 o 
   1   5   9      231.50      239.79     11.67 o 
   3   5   9       18.22       18.60      6.09 o 
   5   5   9       18.33       28.47      7.43 o 
  -4   6   9      222.45      267.04     19.83 o 
  -2   6   9      192.45      177.24     12.59 o 
   0   6   9      134.18      130.32     11.39 o 
   2   6   9       25.89       17.99      6.20 o 
   4   6   9       17.12       19.51      6.53 o 
  -5   7   9       38.51       39.00     10.58 o 
  -3   7   9       91.19       84.42     19.50 o 
  -1   7   9       16.14       13.51      6.19 o 
   1   7   9       19.00       22.02      6.67 o 
   3   7   9        4.31       -0.40      5.17 o 
  -4   8   9      307.89      331.16     23.80 o 
  -2   8   9       15.39       24.13      7.30 o 
   0   8   9       81.59       61.71      8.84 o 
   2   8   9       40.53       31.59      7.70 o 
  -5   9   9       43.72       58.17     12.56 o 
  -3   9   9      182.32      215.48     19.17 o 
  -1   9   9        2.44        7.73      6.02 o 
   1   9   9        6.34        5.95      5.61 o 
   3   9   9        5.36       -1.25      7.27 o 
  -6  10   9      147.05      187.06     20.49 o 
  -4  10   9       82.54       55.65     27.10 o 
  -2  10   9      146.90      104.77     19.17 o 
   0  10   9       21.58       16.16      6.67 o 
   2  10   9       10.43        4.23      6.96 o 
  -5  11   9      105.55      136.17     17.85 o 
  -3  11   9      129.51      137.49     17.19 o 
  -1  11   9       18.98       20.49      6.96 o 
   1  11   9       71.96       55.39     12.23 o 
  -6  12   9      199.73      287.53     24.46 o 
  -4  12   9       78.99       69.07     31.40 o 
  -2  12   9       44.84       42.46      8.37 o 
   0  12   9        6.34       12.54      7.14 o 
  -3  13   9      127.88      123.61     16.52 o 
  -6   0  10      197.24      223.83     13.53 o 
  -4   0  10      320.48      335.68     20.82 o 
  -2   0  10      412.49      462.58     20.03 o 
   0   0  10      318.95      324.40     18.51 o 
   2   0  10       19.44       26.98      7.78 o 
  -7   1  10        8.19        7.74     12.89 o 
  -5   1  10      196.98      218.77      9.49 o 
  -3   1  10       54.43       62.56      6.11 o 
  -1   1  10      111.51      122.03      7.77 o 
   1   1  10        8.73       13.77      4.65 o 
   3   1  10       11.97        4.52      5.19 o 
  -6   2  10       31.90       46.10     16.86 o 
  -4   2  10      273.65      291.83     15.87 o 
  -2   2  10      347.15      382.10     17.46 o 
   0   2  10       60.43       60.59      6.17 o 
   2   2  10        3.77        0.37      4.47 o 
  -7   3  10       38.92       62.79     13.22 o 
  -5   3  10       62.17       68.14      9.50 o 
  -3   3  10        5.49        2.86      6.19 o 
  -1   3  10       67.73       73.73      7.67 o 
   1   3  10       61.49       44.71      8.36 o 
   3   3  10       35.09       39.52      7.45 o 
  -6   4  10       60.65       57.26      9.57 o 
  -4   4  10      205.64      202.71     33.05 o 
  -2   4  10      354.69      396.60     24.46 o 
   0   4  10       22.80       24.10      6.12 o 
   2   4  10        0.31        2.81      5.31 o 
  -7   5  10      238.70      329.84     25.12 o 
  -5   5  10      143.30      131.25     25.12 o 
  -3   5  10      446.66      467.32     27.76 o 
  -1   5  10       60.35       64.56      9.11 o 
   1   5  10       70.40       64.13      9.21 o 
  -6   6  10        7.83        7.31      7.60 o 
  -4   6  10      186.42      191.16     50.90 o 
  -2   6  10      283.88      302.07     22.47 o 
   0   6  10       26.82       16.87      9.25 o 
   2   6  10        2.09       -3.70      5.72 o 
  -7   7  10      234.20      294.80     25.12 o 
  -5   7  10      258.85      272.33     22.47 o 
  -3   7  10       85.69       77.51     11.24 o 
  -1   7  10      270.79      239.28     20.49 o 
   1   7  10       75.07       72.50      9.98 o 
  -6   8  10       34.92       36.35     11.90 o 
  -4   8  10       42.80       46.96      9.68 o 
  -2   8  10       95.85      100.02     12.23 o 
   0   8  10       12.25        8.10      6.30 o 
  -5   9  10       65.29       40.45     22.14 o 
  -3   9  10      247.81      280.92     23.13 o 
  -1   9  10       55.67       52.30      8.84 o 
  -4  10  10       27.98       21.15     11.57 o 
  -2  10  10        0.70        2.86      6.19 o 
  -5   1  11      203.46      275.15     15.61 o 
  -3   1  11       76.84       66.48      7.94 o 
  -1   1  11      117.64      112.76      9.60 o 
  -6   2  11       41.23       56.13     18.51 o 
  -4   2  11       44.93       53.60     16.19 o 
  -2   2  11       37.11       28.13      7.78 o 
  -5   3  11       99.97      110.47     16.19 o 
  -3   3  11      196.43      226.72     19.17 o 
  -1   3  11       81.27       72.51      9.98 o 
  -6   4  11       40.92       50.24     13.22 o 
  -4   4  11       29.19       23.95      7.90 o 
  -2   4  11      113.34      103.15     22.14 o 
  -5   5  11       19.21       29.74     11.90 o 
  -3   5  11       18.59       18.07      7.70 o 
                                                 
